# Supplementary material for: Clinical significance of STING expression and methylation in lung adenocarcinoma based on bioinformatics analysis
Source: Sci Rep. 2022 Aug 17;12:13951. doi: 10.1038/s41598-022-18278-6 (PMC9385651; doi:10.1038/s41598-022-18278-6)
Supplement: Supplementary file 2 — Supplementary Information 2. [file 41598_2022_18278_MOESM2_ESM.zip]

Archive with 11 entries (10 files):
- Supplementary Information 2/
- Supplementary Information 2/Supplementary Table S1.xlsx
- Supplementary Information 2/Supplementary Table S10.docx
- Supplementary Information 2/Supplementary Table S2.xlsx
- Supplementary Information 2/Supplementary Table S3.xlsx
- Supplementary Information 2/Supplementary Table S4.xlsx
- Supplementary Information 2/Supplementary Table S5.docx
- Supplementary Information 2/Supplementary Table S6.xlsx
- Supplementary Information 2/Supplementary Table S7.xlsx
- Supplementary Information 2/Supplementary Table S8.docx
- Supplementary Information 2/Supplementary Table S9.docx
