# Supplementary material for: Clinical significance of STING expression and methylation in lung adenocarcinoma based on bioinformatics analysis
Source: Sci Rep. 2022 Aug 17;12:13951. doi: 10.1038/s41598-022-18278-6 (PMC9385651; doi:10.1038/s41598-022-18278-6)
Supplement: Supplementary file 2 — Supplementary Information 2. [file 41598_2022_18278_MOESM2_ESM.zip › Supplementary Information 2/Supplementary Table S1.xlsx]

## Sheet: Sheet1
Supplementary Table S1. The SHEDDEN_LUNG_CANCER_GOOD_SURVIVAL_A4 genes that enriched in TCGA LUAD with high STING expression.
Gene symbol	Rank in gene list	Rank metric score	Running enrichment score	Core enrichment
RBPMS	27	0.453805	0.0155734	Yes
SLC34A2	32	0.441872	0.031636	Yes
CEP112	65	0.3952	0.0448561	Yes
CACNB1	69	0.394238	0.0592101	Yes
ZNF750	89	0.382473	0.072487	Yes
MAP3K6	96	0.376995	0.086087	Yes
TNS2	107	0.371942	0.0993402	Yes
SFTPA2	124	0.364309	0.112071	Yes
APLP2	147	0.35567	0.124243	Yes
ABCC6	152	0.354659	0.137103	Yes
TMEM243	242	0.331294	0.145679	Yes
CCNJL	249	0.330462	0.15757	Yes
MR1	257	0.329186	0.169375	Yes
CISH	266	0.326956	0.181057	Yes
CDS1	318	0.31591	0.190599	Yes
SFTPB	336	0.312612	0.201392	Yes
FMO5	452	0.293309	0.207524	Yes
CDKL2	461	0.292442	0.217939	Yes
MALL	462	0.292431	0.228676	Yes
ST3GAL5	473	0.290778	0.238949	Yes
C1orf116	479	0.29001	0.249396	Yes
ADGRF5	514	0.285073	0.258492	Yes
LMO3	529	0.283843	0.268349	Yes
SFTPD	552	0.28147	0.277796	Yes
FYCO1	600	0.276654	0.286059	Yes
BMP3	612	0.275695	0.295738	Yes
SMARCD3	627	0.274291	0.305244	Yes
FOLR1	637	0.273406	0.31492	Yes
SLC39A8	702	0.266313	0.322118	Yes
FHOD1	748	0.261772	0.329914	Yes
DLEC1	757	0.26084	0.339169	Yes
ABCA3	827	0.255434	0.345765	Yes
IL27RA	831	0.255321	0.355019	Yes
EFEMP1	832	0.255248	0.364391	Yes
GNA14	912	0.248828	0.370341	Yes
AK1	927	0.247808	0.378875	Yes
ICAM5	970	0.244668	0.386165	Yes
STEAP4	987	0.243273	0.394452	Yes
CAMTA2	1023	0.240188	0.40186	Yes
RAB27A	1088	0.235575	0.407929	Yes
NKX2-1	1116	0.234041	0.415433	Yes
GPD1L	1228	0.226419	0.419271	Yes
EPB41L1	1282	0.221354	0.425261	Yes
ARMC9	1300	0.220652	0.432677	Yes
FBP1	1338	0.218742	0.439217	Yes
CEACAM8	1363	0.217131	0.446221	Yes
HSPB8	1454	0.211445	0.450356	Yes
LTA4H	1491	0.209038	0.45658	Yes
IL6R	1582	0.203736	0.460431	Yes
PRKCD	1597	0.202621	0.467306	Yes
TLE2	1602	0.202285	0.474572	Yes
TTC19	1697	0.196646	0.478002	Yes
CAPN2	1763	0.192846	0.482462	Yes
EVPL	1768	0.192346	0.489363	Yes
ALDH5A1	1819	0.189117	0.49429	Yes
ZER1	1856	0.186956	0.499703	Yes
NDNF	1934	0.182646	0.503305	Yes
TRIM2	2123	0.17351	0.502095	Yes
AQP4	2163	0.171915	0.506834	Yes
BTG3	2179	0.170927	0.512505	Yes
NAB2	2184	0.170765	0.518614	Yes
ATP11A	2194	0.170102	0.524497	Yes
NPR1	2326	0.164784	0.525265	Yes
AQP3	2328	0.164749	0.531273	Yes
FAM13A	2364	0.163677	0.535872	Yes
CYB5A	2383	0.162774	0.541123	Yes
HDAC5	2392	0.162332	0.54676	Yes
HSD17B11	2458	0.159852	0.550009	Yes
RHOBTB2	2632	0.153016	0.548651	Yes
SGSM2	2652	0.152133	0.553471	Yes
FAM184A	2670	0.151444	0.558346	Yes
ALOX15B	2713	0.14979	0.562152	Yes
SYNE1	2756	0.14799	0.565892	Yes
RPS6KA2	2768	0.147622	0.570869	Yes
PBXIP1	2784	0.147147	0.575667	Yes
STBD1	3036	0.137501	0.570595	Yes
DLC1	3058	0.136941	0.574776	Yes
NINJ2	3193	0.132536	0.574239	Yes
APOD	3200	0.132224	0.578852	Yes
CHAT	3289	0.128776	0.580032	Yes
ABCA4	3298	0.128413	0.584424	Yes
CITED2	3354	0.126571	0.586854	Yes
AHCYL2	3362	0.126008	0.591198	Yes
PON3	3496	0.121963	0.590314	Yes
ICAM1	3537	0.120686	0.593132	Yes
ATP8A1	4145	0.101403	0.57238	Yes
S100A13	4153	0.101218	0.575814	Yes
PMM1	4188	0.100275	0.578125	Yes
LPCAT1	4205	0.0998834	0.581147	Yes
ALDH8A1	4216	0.0996012	0.584401	Yes
AASS	4217	0.0995102	0.588055	Yes
CDC42BPA	4226	0.0992944	0.591378	Yes
MBIP	4271	0.098266	0.593212	Yes
