# Supplementary material for: Clinical significance of STING expression and methylation in lung adenocarcinoma based on bioinformatics analysis
Source: Sci Rep. 2022 Aug 17;12:13951. doi: 10.1038/s41598-022-18278-6 (PMC9385651; doi:10.1038/s41598-022-18278-6)
Supplement: Supplementary file 2 — Supplementary Information 2. [file 41598_2022_18278_MOESM2_ESM.zip › Supplementary Information 2/Supplementary Table S2.xlsx]

## Sheet: Sheet1
Supplementary Table S2. The SHEDDEN_LUNG_CANCER_POOR_SURVIVAL_A6 genes that enriched in TCGA LUAD with low STING expression.
Gene symbol	Rank in gene list	Rank metric score	Running enrichment score	Core enrichment
PGK1	22530	-0.215742	-0.810833	Yes
CIAO1	22545	-0.216126	-0.809773	Yes
IL2RA	22562	-0.216874	-0.808789	Yes
EGLN3	22576	-0.217514	-0.807677	Yes
PYGL	22580	-0.21784	-0.806156	Yes
SYNCRIP	22595	-0.218627	-0.805077	Yes
MMP12	22613	-0.219173	-0.804116	Yes
STEAP1B	22642	-0.220284	-0.803595	Yes
EXOSC2	22663	-0.221105	-0.802742	Yes
AP2S1	22664	-0.221185	-0.801073	Yes
CMAS	22702	-0.222848	-0.800899	Yes
LDHC	22727	-0.223916	-0.800188	Yes
ADM	22734	-0.224338	-0.79874	Yes
VANGL1	22775	-0.226167	-0.798663	Yes
LSM4	22825	-0.228041	-0.798939	Yes
STRN4	22833	-0.228184	-0.797503	Yes
IPO5	22838	-0.228455	-0.795942	Yes
PKP2	22899	-0.231747	-0.796638	Yes
APOBEC3B	22900	-0.231766	-0.79489	Yes
RIF1	22909	-0.232228	-0.793464	Yes
KLRC1	22918	-0.232631	-0.792035	Yes
HCCS	22928	-0.233126	-0.790643	Yes
MED8	22944	-0.234	-0.789488	Yes
XPNPEP1	22956	-0.234783	-0.788165	Yes
NETO2	22966	-0.235304	-0.786757	Yes
CCNE2	22996	-0.236573	-0.786154	Yes
LRFN4	23014	-0.237411	-0.785055	Yes
ARPP19	23024	-0.237944	-0.783627	Yes
PA2G4	23055	-0.240144	-0.783037	Yes
NMU	23066	-0.240549	-0.78163	Yes
SLC38A1	23080	-0.241343	-0.780339	Yes
ESM1	23088	-0.241893	-0.778799	Yes
PSMB2	23091	-0.24209	-0.777055	Yes
DR1	23109	-0.24336	-0.775911	Yes
CHRNA5	23144	-0.245762	-0.775442	Yes
PCMT1	23168	-0.246816	-0.774517	Yes
FAM216A	23173	-0.246956	-0.772817	Yes
EIF5B	23174	-0.246963	-0.770954	Yes
PRMT1	23178	-0.247179	-0.769212	Yes
GPSM2	23188	-0.247564	-0.767711	Yes
GPD2	23196	-0.247807	-0.766127	Yes
PVR	23198	-0.247914	-0.764297	Yes
FIP1L1	23204	-0.248114	-0.762629	Yes
GLMN	23227	-0.249692	-0.761642	Yes
SZRD1	23299	-0.25371	-0.76262	Yes
RECQL	23327	-0.255189	-0.761795	Yes
RGS20	23335	-0.255685	-0.760151	Yes
GSS	23342	-0.255863	-0.758465	Yes
EIF4EBP1	23371	-0.257903	-0.75766	Yes
GINS3	23380	-0.258192	-0.756039	Yes
SEMA3A	23389	-0.258305	-0.754416	Yes
HELLS	23406	-0.259488	-0.75311	Yes
CDKN2A	23419	-0.260796	-0.751632	Yes
SLC25A10	23439	-0.261921	-0.75043	Yes
MRPL12	23490	-0.265342	-0.750465	Yes
PRKAA2	23502	-0.265912	-0.748907	Yes
CDK5R1	23504	-0.26599	-0.746941	Yes
PSMA7	23511	-0.266381	-0.745176	Yes
SMC6	23523	-0.267179	-0.743609	Yes
UBE2V1	23591	-0.271343	-0.744291	Yes
SRM	23592	-0.271389	-0.742244	Yes
NBN	23594	-0.271449	-0.740237	Yes
NCBP1	23598	-0.271725	-0.738309	Yes
PHTF2	23637	-0.2738	-0.737792	Yes
CBS	23644	-0.273993	-0.735969	Yes
PRKDC	23706	-0.278871	-0.73635	Yes
CAD	23712	-0.27944	-0.734446	Yes
LRIF1	23713	-0.279458	-0.732338	Yes
UBA6	23741	-0.281186	-0.731316	Yes
DNAJA1	23744	-0.281331	-0.729275	Yes
ERO1A	23749	-0.281622	-0.727314	Yes
PPIF	23754	-0.282019	-0.72535	Yes
NUDT3	23755	-0.282022	-0.723222	Yes
SAR1A	23768	-0.283076	-0.721575	Yes
PTBP3	23795	-0.285047	-0.720484	Yes
MTF2	23800	-0.285461	-0.718494	Yes
LMNB1	23802	-0.28574	-0.716379	Yes
RECQL4	23814	-0.286433	-0.714666	Yes
TIMM8A	23828	-0.287465	-0.713027	Yes
PDCD2	23838	-0.287831	-0.711223	Yes
INTS13	23843	-0.288014	-0.709213	Yes
STC2	23849	-0.288608	-0.70724	Yes
ENPP1	23852	-0.28881	-0.705142	Yes
TTF2	23855	-0.288888	-0.703045	Yes
SSX2IP	23863	-0.289504	-0.701146	Yes
TEX30	23876	-0.29043	-0.699444	Yes
SCD	23879	-0.290647	-0.697333	Yes
BRIP1	23902	-0.292214	-0.696024	Yes
TWSG1	23945	-0.295629	-0.695505	Yes
CMC2	23950	-0.296193	-0.693434	Yes
GINS4	23957	-0.29665	-0.69144	Yes
PPFIA1	23974	-0.298018	-0.689844	Yes
PPAT	23988	-0.299579	-0.688114	Yes
PSME3	23989	-0.299589	-0.685854	Yes
NME1	24008	-0.300889	-0.684317	Yes
POLR3G	24025	-0.302244	-0.682689	Yes
MRGBP	24028	-0.302636	-0.680487	Yes
ARFGEF2	24029	-0.302686	-0.678204	Yes
TBRG4	24030	-0.303048	-0.675918	Yes
DNM1L	24032	-0.303452	-0.673669	Yes
YEATS2	24034	-0.303489	-0.671421	Yes
PSMD12	24040	-0.30375	-0.669333	Yes
ATAD2	24047	-0.304563	-0.66728	Yes
CTSV	24062	-0.305792	-0.665543	Yes
CCNE1	24063	-0.305852	-0.663236	Yes
COMMD8	24065	-0.306018	-0.660969	Yes
MAGEA3	24070	-0.306489	-0.658819	Yes
E2F8	24078	-0.307368	-0.656786	Yes
FANCA	24083	-0.307709	-0.654628	Yes
TK1	24094	-0.309215	-0.652702	Yes
ITCH	24116	-0.311281	-0.65121	Yes
CENPM	24142	-0.313358	-0.649864	Yes
PLOD2	24155	-0.314296	-0.647982	Yes
TEAD4	24156	-0.314438	-0.64561	Yes
PPP2R3C	24167	-0.315565	-0.643637	Yes
DSP	24177	-0.316701	-0.641614	Yes
CDC7	24180	-0.317266	-0.639303	Yes
PAICS	24190	-0.318684	-0.637265	Yes
GGH	24191	-0.318827	-0.63486	Yes
PSAT1	24192	-0.318857	-0.632455	Yes
AGMAT	24212	-0.320735	-0.630809	Yes
BRCA2	24213	-0.320741	-0.62839	Yes
CKS2	24224	-0.322158	-0.626367	Yes
MPHOSPH9	24231	-0.322893	-0.624175	Yes
CLPB	24242	-0.323784	-0.62214	Yes
GCH1	24244	-0.32388	-0.619738	Yes
FKBP4	24248	-0.324141	-0.617415	Yes
PFKP	24258	-0.324991	-0.61533	Yes
HMGB2	24261	-0.325178	-0.612958	Yes
SLC2A1	24269	-0.326119	-0.610783	Yes
SLC7A5	24274	-0.326673	-0.608482	Yes
GMFB	24279	-0.326954	-0.606178	Yes
ELOVL4	24288	-0.328082	-0.604029	Yes
NABP2	24290	-0.328187	-0.601594	Yes
TMEM38B	24291	-0.328334	-0.599118	Yes
MTIF2	24293	-0.328611	-0.596679	Yes
HBS1L	24300	-0.32941	-0.594439	Yes
PPM1G	24317	-0.331213	-0.592592	Yes
GAPDH	24322	-0.331678	-0.590253	Yes
TUBG1	24325	-0.332028	-0.58783	Yes
WDR76	24335	-0.333162	-0.585683	Yes
RIPK2	24336	-0.333595	-0.583167	Yes
PSMA5	24343	-0.334238	-0.58089	Yes
PGM3	24351	-0.334674	-0.57865	Yes
ATG5	24362	-0.33653	-0.576519	Yes
WDR43	24366	-0.336944	-0.574099	Yes
MSH6	24375	-0.33859	-0.571871	Yes
SNX6	24380	-0.339308	-0.569474	Yes
HAT1	24389	-0.341207	-0.567226	Yes
MAPKAPK5	24393	-0.342584	-0.564764	Yes
ATP2B1	24398	-0.342954	-0.56234	Yes
LRPPRC	24400	-0.343087	-0.559793	Yes
RFC2	24413	-0.344901	-0.55768	Yes
NCAPD3	24417	-0.345299	-0.555197	Yes
CCDC59	24419	-0.345695	-0.55263	Yes
MCM4	24425	-0.346221	-0.550222	Yes
RTCA	24448	-0.348467	-0.548489	Yes
DCK	24449	-0.348534	-0.54586	Yes
TPRKB	24453	-0.349022	-0.54335	Yes
CDC27	24456	-0.350106	-0.54079	Yes
GINS2	24459	-0.350673	-0.538226	Yes
YKT6	24470	-0.353208	-0.535969	Yes
WASF1	24472	-0.353314	-0.533344	Yes
UBE2V2	24477	-0.354622	-0.530832	Yes
ANKLE2	24480	-0.354885	-0.528237	Yes
MOB1A	24485	-0.355342	-0.525719	Yes
SMNDC1	24486	-0.355349	-0.523038	Yes
GPR19	24489	-0.356207	-0.520433	Yes
BUB3	24494	-0.356709	-0.517905	Yes
TCP1	24495	-0.357135	-0.515211	Yes
ANGPT2	24499	-0.357807	-0.512634	Yes
SLBP	24517	-0.360728	-0.510605	Yes
ACTR3	24541	-0.364376	-0.508793	Yes
KIF20A	24544	-0.365423	-0.506118	Yes
PAWR	24547	-0.36579	-0.50344	Yes
CDT1	24549	-0.366006	-0.50072	Yes
CNOT9	24552	-0.366271	-0.498038	Yes
CDC25C	24555	-0.366684	-0.495354	Yes
UBE2D1	24563	-0.368223	-0.492861	Yes
PARL	24565	-0.368331	-0.490123	Yes
EZH2	24572	-0.369116	-0.487583	Yes
ACP1	24574	-0.369537	-0.484837	Yes
PCNA	24584	-0.371907	-0.482398	Yes
GOLT1B	24593	-0.375382	-0.479892	Yes
SNRPB	24597	-0.375808	-0.477179	Yes
NSD2	24598	-0.376392	-0.47434	Yes
DTL	24610	-0.378542	-0.471932	Yes
CENPU	24612	-0.379134	-0.469113	Yes
DGUOK	24623	-0.381337	-0.466644	Yes
TOMM40	24624	-0.38145	-0.463766	Yes
SEPHS1	24626	-0.381524	-0.460929	Yes
KNTC1	24629	-0.382987	-0.458121	Yes
TYMS	24630	-0.383196	-0.45523	Yes
WDHD1	24635	-0.384009	-0.452497	Yes
DNAJC9	24655	-0.390199	-0.450327	Yes
NAA50	24660	-0.392601	-0.447528	Yes
CCT5	24664	-0.39374	-0.44468	Yes
RBL1	24668	-0.394347	-0.441828	Yes
UBE2K	24680	-0.397064	-0.439281	Yes
NDUFA9	24685	-0.397738	-0.436443	Yes
IGF2BP3	24689	-0.398207	-0.433561	Yes
DSN1	24700	-0.401007	-0.430944	Yes
MRPL13	24702	-0.401659	-0.427955	Yes
NEMP1	24703	-0.402373	-0.424919	Yes
CKAP2	24704	-0.402622	-0.421882	Yes
SMC2	24718	-0.406178	-0.419347	Yes
CENPN	24724	-0.407338	-0.416478	Yes
CDYL	24727	-0.407537	-0.413486	Yes
RALA	24731	-0.408033	-0.41053	Yes
TBC1D31	24732	-0.4081	-0.407451	Yes
MCM6	24733	-0.408146	-0.404372	Yes
PCLAF	24738	-0.40858	-0.401453	Yes
YME1L1	24743	-0.409169	-0.398529	Yes
RFC4	24747	-0.410168	-0.395557	Yes
NUP37	24748	-0.410305	-0.392462	Yes
C6orf120	24756	-0.413071	-0.389631	Yes
CDC6	24767	-0.418064	-0.386885	Yes
MRPL19	24771	-0.419472	-0.383843	Yes
MKI67	24773	-0.420822	-0.380709	Yes
DNA2	24775	-0.421159	-0.377573	Yes
SNRPA1	24777	-0.421393	-0.374435	Yes
MAGOHB	24778	-0.421532	-0.371255	Yes
KIF18B	24784	-0.425033	-0.368252	Yes
UBE2N	24787	-0.426036	-0.36512	Yes
TFG	24790	-0.426871	-0.361981	Yes
HMMR	24792	-0.428226	-0.358792	Yes
UBE2C	24795	-0.429903	-0.35563	Yes
MRPL42	24799	-0.431104	-0.3525	Yes
PSRC1	24800	-0.431204	-0.349247	Yes
POLE2	24801	-0.431498	-0.345992	Yes
TACC3	24805	-0.433123	-0.342847	Yes
HDAC2	24806	-0.433422	-0.339578	Yes
FBXO5	24810	-0.43534	-0.336416	Yes
PRIM1	24813	-0.435704	-0.333211	Yes
SEC23A	24815	-0.43636	-0.32996	Yes
SHCBP1	24817	-0.437727	-0.326698	Yes
EXO1	24820	-0.439125	-0.323467	Yes
R3HDM1	24822	-0.439332	-0.320194	Yes
MTCH2	24824	-0.442473	-0.316897	Yes
KIF18A	24828	-0.443504	-0.313673	Yes
UBE2S	24831	-0.443949	-0.310406	Yes
CENPQ	24833	-0.444825	-0.307091	Yes
VRK2	24834	-0.444968	-0.303734	Yes
TRIP13	24835	-0.445282	-0.300375	Yes
GTSE1	24836	-0.446339	-0.297008	Yes
PRIM2	24842	-0.44765	-0.293835	Yes
RRM2	24844	-0.448406	-0.290493	Yes
NCAPD2	24846	-0.451367	-0.287129	Yes
HMGA1	24849	-0.452588	-0.283796	Yes
MYBL2	24850	-0.452856	-0.28038	Yes
CENPE	24851	-0.452864	-0.276964	Yes
NCAPG2	24853	-0.453452	-0.273584	Yes
NEIL3	24855	-0.455133	-0.270192	Yes
ZWILCH	24858	-0.456036	-0.266833	Yes
ASPM	24859	-0.456065	-0.263392	Yes
EIF4A3	24864	-0.457542	-0.260104	Yes
CDC25A	24865	-0.458884	-0.256642	Yes
PLK4	24868	-0.459972	-0.253254	Yes
CCNB1	24869	-0.460566	-0.24978	Yes
NDC80	24872	-0.460808	-0.246385	Yes
CHEK1	24873	-0.461657	-0.242902	Yes
CENPI	24874	-0.462239	-0.239416	Yes
SKA1	24875	-0.463152	-0.235922	Yes
CCNB2	24877	-0.463455	-0.232466	Yes
RAD54L	24881	-0.465874	-0.229074	Yes
CDC45	24885	-0.467959	-0.225666	Yes
RFC3	24887	-0.468951	-0.222169	Yes
CENPF	24888	-0.469215	-0.21863	Yes
TWF1	24889	-0.469481	-0.215088	Yes
PBK	24895	-0.47534	-0.211706	Yes
ORC1	24897	-0.475967	-0.208156	Yes
NRAS	24899	-0.478971	-0.204584	Yes
ZWINT	24901	-0.479657	-0.201006	Yes
FANCI	24902	-0.481848	-0.197372	Yes
MAD2L1	24904	-0.482468	-0.193773	Yes
KIF14	24905	-0.482583	-0.190132	Yes
KIF11	24906	-0.482963	-0.186489	Yes
CDK1	24907	-0.484111	-0.182837	Yes
DBF4	24910	-0.487206	-0.179243	Yes
PFN2	24912	-0.487973	-0.175603	Yes
KIF15	24914	-0.492299	-0.17193	Yes
ERCC6L	24916	-0.494026	-0.168244	Yes
SPC25	24917	-0.494479	-0.164514	Yes
DTYMK	24918	-0.49496	-0.16078	Yes
SPAG5	24922	-0.498173	-0.157144	Yes
PARPBP	24924	-0.499365	-0.153418	Yes
NUSAP1	24925	-0.499586	-0.149649	Yes
CDCA8	24927	-0.500174	-0.145917	Yes
DLGAP5	24928	-0.500309	-0.142143	Yes
MCM10	24929	-0.500593	-0.138367	Yes
RAN	24930	-0.501053	-0.134587	Yes
AURKA	24931	-0.502458	-0.130797	Yes
TOP2A	24932	-0.502519	-0.127006	Yes
AURKB	24935	-0.506106	-0.123269	Yes
DEPDC1	24937	-0.50639	-0.11949	Yes
MTHFD2	24939	-0.508166	-0.115698	Yes
PIMREG	24940	-0.508243	-0.111864	Yes
TROAP	24941	-0.508484	-0.108028	Yes
CDKN3	24942	-0.508557	-0.104191	Yes
NCAPG	24943	-0.508666	-0.100354	Yes
KIF23	24945	-0.510033	-0.0965476	Yes
BUB1	24948	-0.514037	-0.0927514	Yes
GINS1	24950	-0.517477	-0.0888885	Yes
KPNA2	24951	-0.517598	-0.0849839	Yes
CSE1L	24952	-0.519357	-0.0810661	Yes
MELK	24954	-0.521581	-0.0771723	Yes
CEP55	24955	-0.522212	-0.073233	Yes
BUB1B	24956	-0.524154	-0.069279	Yes
NCAPH	24957	-0.524525	-0.0653221	Yes
PRC1	24958	-0.525531	-0.0613578	Yes
FOXM1	24959	-0.527677	-0.0573772	Yes
TTK	24962	-0.530252	-0.0534587	Yes
CDCA3	24964	-0.531305	-0.0494915	Yes
RACGAP1	24970	-0.539205	-0.0456276	Yes
CCNA2	24971	-0.540257	-0.0415521	Yes
CDC20	24972	-0.540618	-0.0374739	Yes
TPX2	24974	-0.542958	-0.0334188	Yes
KIF4A	24975	-0.54589	-0.0293009	Yes
RAD51AP1	24977	-0.550445	-0.0251893	Yes
NEK2	24978	-0.551974	-0.0210254	Yes
HJURP	24979	-0.552602	-0.0168568	Yes
BIRC5	24980	-0.552859	-0.0126863	Yes
OIP5	24981	-0.55664	-0.00848725	Yes
KIF2C	24984	-0.562125	-0.00432829	Yes
CENPA	24987	-0.589964	4.06877e-05	Yes
