# Supplementary material for: Clinical significance of STING expression and methylation in lung adenocarcinoma based on bioinformatics analysis
Source: Sci Rep. 2022 Aug 17;12:13951. doi: 10.1038/s41598-022-18278-6 (PMC9385651; doi:10.1038/s41598-022-18278-6)
Supplement: Supplementary file 2 — Supplementary Information 2. [file 41598_2022_18278_MOESM2_ESM.zip › Supplementary Information 2/Supplementary Table S3.xlsx]

## Sheet: sheet1
Supplementary Table S3. Genes that positively correlated with STING expression in TCGA LUAD.
Correlated Gene	Spearman's Correlation	P-value	q-value
TLR2	0.635	1.14e-59	2.28e-55
SLC34A2	0.61	5.15e-54	1.88e-50
ROS1	0.61	5.63e-54	1.88e-50
CD207	0.607	2.86e-53	7.14e-50
NAPSB	0.603	1.45e-52	3.22e-49
HLF	0.603	1.67e-52	3.35e-49
SLC27A1	0.603	1.97e-52	3.58e-49
CD1C	0.601	4.28e-52	7.13e-49
CD1E	0.596	5.5e-51	7.86e-48
HPGDS	0.591	6.21e-50	7.76e-47
SHROOM4	0.588	1.87e-49	1.85e-46
NAPSA	0.588	2.03e-49	1.85e-46
FCER1A	0.587	3.82e-49	3.18e-46
PTPN13	0.584	1.2e-48	8.87e-46
RHEX	0.579	1.2e-47	8.25e-45
GALNT10	0.578	1.74e-47	1.12e-44
CX3CR1	0.578	1.8e-47	1.12e-44
CD1A	0.577	3.34e-47	2.02e-44
C16ORF89	0.576	5.64e-47	3.28e-44
MGLL	0.575	6.41e-47	3.56e-44
CD74	0.574	1.04e-46	5.45e-44
HLA-DQB2	0.572	2.72e-46	1.29e-43
ADRB2	0.572	3.29e-46	1.51e-43
LINC01550	0.569	9.86e-46	4.38e-43
RASSF5	0.567	2.1e-45	8.41e-43
CFAP221	0.567	2.72e-45	1.06e-42
RASGRP4	0.567	2.76e-45	1.06e-42
ADGRF5	0.567	2.84e-45	1.07e-42
PLD4	0.563	1.4e-44	4.83e-42
COLEC12	0.561	2.88e-44	9.27e-42
CYSLTR1	0.559	7.75e-44	2.35e-41
DENND2B	0.559	9.18e-44	2.74e-41
MAPK10	0.558	1.05e-43	3.1e-41
NFIX	0.558	1.46e-43	3.99e-41
ARHGDIB	0.555	4.76e-43	1.2e-40
MFSD4A	0.553	7.97e-43	1.97e-40
CACNB1	0.553	9.01e-43	2.2e-40
JADE2	0.549	4.25e-42	9.88e-40
C8ORF34	0.548	7.17e-42	1.61e-39
CX3CL1	0.547	1.05e-41	2.32e-39
AQP1	0.543	5.17e-41	1.05e-38
FCGBP	0.543	5.35e-41	1.08e-38
HLA-DMA	0.541	1.37e-40	2.62e-38
TEF	0.54	1.7e-40	3.16e-38
CEP112	0.54	1.85e-40	3.39e-38
SCARF1	0.539	2.69e-40	4.8e-38
CTSH	0.536	7.33e-40	1.24e-37
TRIM22	0.536	7.64e-40	1.28e-37
CTSO	0.536	7.69e-40	1.28e-37
PIGR	0.536	8.36e-40	1.38e-37
LTC4S	0.534	2.01e-39	3.24e-37
TPSB2	0.534	2.17e-39	3.46e-37
MYO1G	0.533	2.99e-39	4.7e-37
TPSAB1	0.532	3.47e-39	5.38e-37
IL37	0.532	3.95e-39	6.07e-37
CLEC4F	0.532	4.9e-39	7.42e-37
CBX7	0.531	5.85e-39	8.72e-37
MS4A2	0.53	8.25e-39	1.2e-36
KCNK5	0.53	8.89e-39	1.28e-36
SNX30	0.53	9.38e-39	1.34e-36
MVP	0.53	1.01e-38	1.44e-36
CDC42EP1	0.529	1.19e-38	1.68e-36
HLA-DPB1	0.528	1.69e-38	2.32e-36
ADGRE5	0.527	2.49e-38	3.36e-36
UBA7	0.527	2.69e-38	3.61e-36
SYNDIG1L	0.526	3.92e-38	5.16e-36
SPRY4	0.525	5.21e-38	6.72e-36
SPRED1	0.525	6.4e-38	8.2e-36
ST3GAL5	0.525	6.66e-38	8.48e-36
C1ORF116	0.523	1.1e-37	1.37e-35
RGMB	0.523	1.23e-37	1.52e-35
DPYSL2	0.523	1.45e-37	1.79e-35
OLFM1	0.522	1.99e-37	2.44e-35
MMP28	0.521	2.86e-37	3.44e-35
FBXO38	0.521	2.9e-37	3.47e-35
TLR5	0.521	3.07e-37	3.65e-35
ATP13A4	0.52	4.39e-37	5.13e-35
GNG7	0.519	5.22e-37	6.07e-35
IGIP	0.518	7.2e-37	8.27e-35
RASGRF1	0.516	1.64e-36	1.79e-34
CYFIP2	0.516	1.84e-36	2e-34
MEF2C	0.515	2.49e-36	2.68e-34
MYBPH	0.514	2.91e-36	3.11e-34
HLA-DPA1	0.514	2.97e-36	3.13e-34
HLA-DRB1	0.513	4.85e-36	5.07e-34
GGTLC1	0.513	5.63e-36	5.83e-34
CCL17	0.512	6.09e-36	6.27e-34
CERT1	0.512	6.53e-36	6.66e-34
GRIN2A	0.512	6.76e-36	6.82e-34
CD1B	0.511	8.28e-36	8.28e-34
NIPAL3	0.511	9.68e-36	9.58e-34
CPA3	0.511	9.68e-36	9.58e-34
DELE1	0.511	1.17e-35	1.13e-33
CIITA	0.51	1.34e-35	1.28e-33
SCN4B	0.51	1.47e-35	1.4e-33
CDKL2	0.51	1.58e-35	1.5e-33
PPP1R1B	0.509	1.98e-35	1.85e-33
TXNIP	0.509	2.15e-35	1.99e-33
SFTPA1	0.509	2.19e-35	2.02e-33
TNFSF13	0.508	2.94e-35	2.69e-33
CCR6	0.508	3.16e-35	2.87e-33
ANKFN1	0.508	3.31e-35	2.99e-33
SUSD2	0.506	5.25e-35	4.62e-33
SPRY2	0.506	5.75e-35	5.04e-33
HLA-DOA	0.506	6.88e-35	5.96e-33
C1QTNF7	0.504	9.97e-35	8.52e-33
ADAMTS8	0.504	1.08e-34	9.18e-33
GSN	0.503	1.6e-34	1.35e-32
SFTA1P	0.502	2.27e-34	1.91e-32
FNIP2	0.502	2.31e-34	1.93e-32
CIRBP	0.502	2.41e-34	2e-32
S100B	0.502	2.41e-34	2e-32
LRRK2	0.502	2.76e-34	2.28e-32
CAPN8	0.5	4.03e-34	3.28e-32
RBMS3	0.5	4.03e-34	3.28e-32
SFTPA2	0.5	4.12e-34	3.33e-32
MALL	0.5	4.59e-34	3.69e-32
SNX25	0.5	5.11e-34	4.09e-32
GAPT	0.499	5.62e-34	4.44e-32
SMARCA2	0.499	6.53e-34	5.14e-32
CISH	0.499	6.63e-34	5.2e-32
TMPRSS2	0.499	7.06e-34	5.51e-32
MGRN1	0.499	7.57e-34	5.87e-32
SCTR	0.498	8.24e-34	6.34e-32
RTN4RL1	0.498	1.1e-33	8.37e-32
CDH20	0.497	1.12e-33	8.48e-32
ARHGAP31	0.496	1.71e-33	1.29e-31
ETV1	0.495	2.24e-33	1.66e-31
LMO3	0.495	2.24e-33	1.66e-31
HLA-DRB5	0.494	3.45e-33	2.52e-31
TNFSF12	0.494	3.46e-33	2.52e-31
PIK3IP1	0.494	4.31e-33	3.13e-31
PARP3	0.493	5.42e-33	3.91e-31
SHISA3	0.492	6.18e-33	4.44e-31
SYNPO	0.492	8.07e-33	5.76e-31
CCDC170	0.491	9.04e-33	6.43e-31
CD82	0.49	1.25e-32	8.82e-31
INSYN1	0.49	1.42e-32	9.95e-31
CRY2	0.49	1.64e-32	1.14e-30
EMB	0.489	1.96e-32	1.35e-30
HLA-DRA	0.489	2.03e-32	1.39e-30
MPZL2	0.489	2.12e-32	1.45e-30
JAML	0.489	2.25e-32	1.53e-30
NPC2	0.488	2.59e-32	1.75e-30
FAT4	0.488	2.97e-32	1.99e-30
ARHGAP20	0.487	3.74e-32	2.49e-30
GANC	0.487	4.2e-32	2.78e-30
KAT2B	0.487	4.31e-32	2.85e-30
P2RY12	0.486	4.74e-32	3.12e-30
NOD1	0.486	5.7e-32	3.72e-30
TPK1	0.485	6.52e-32	4.23e-30
HSD17B6	0.485	6.61e-32	4.27e-30
SFXN3	0.485	7.95e-32	5.06e-30
SLC41A1	0.485	8.37e-32	5.31e-30
ADCY9	0.484	8.93e-32	5.63e-30
SPATA18	0.484	1.13e-31	7.05e-30
CSF2	0.484	1.15e-31	7.15e-30
ATP10A	0.483	1.55e-31	9.6e-30
ZFP2	0.482	1.88e-31	1.16e-29
HAS3	0.482	2.27e-31	1.39e-29
GAS2L2	0.481	2.41e-31	1.47e-29
CYP4B1	0.481	2.58e-31	1.57e-29
SIGLEC17P	0.481	2.84e-31	1.71e-29
STEAP3	0.48	3.8e-31	2.27e-29
MFSD4A-AS1	0.48	4.22e-31	2.52e-29
ANKHD1-EIF4EBP3	0.479	4.63e-31	2.75e-29
GGA2	0.479	4.72e-31	2.79e-29
TSPAN3	0.479	5.3e-31	3.12e-29
GFRA1	0.479	5.57e-31	3.26e-29
SORCS2	0.479	5.64e-31	3.3e-29
FAM189A2	0.478	7.17e-31	4.18e-29
GALNT18	0.478	7.62e-31	4.43e-29
RGS3	0.478	7.89e-31	4.57e-29
SGMS2	0.477	8.75e-31	5.06e-29
PHYKPL	0.477	1.08e-30	6.2e-29
TMEM243	0.477	1.1e-30	6.31e-29
LDLRAD4	0.477	1.1e-30	6.31e-29
CPQ	0.477	1.11e-30	6.34e-29
SPN	0.476	1.34e-30	7.56e-29
ADORA1	0.476	1.44e-30	8.11e-29
TRANK1	0.475	1.63e-30	9.14e-29
HOXD1	0.475	1.87e-30	1.04e-28
FAM13B	0.475	2.03e-30	1.12e-28
GALNT17	0.474	2.69e-30	1.48e-28
BTBD9	0.473	3.11e-30	1.7e-28
SHC3	0.473	3.32e-30	1.81e-28
SCN2B	0.473	3.48e-30	1.89e-28
BAIAP2-DT	0.473	3.79e-30	2.05e-28
MAP3K3	0.473	4.1e-30	2.2e-28
RBPMS	0.472	5.51e-30	2.95e-28
ALOX5AP	0.471	7.38e-30	3.93e-28
ROBO2	0.47	8.67e-30	4.6e-28
DMBT1	0.47	8.91e-30	4.71e-28
LY86	0.47	8.99e-30	4.74e-28
TK2	0.47	9.35e-30	4.92e-28
MAMDC2	0.47	9.93e-30	5.21e-28
THBS4	0.47	1.03e-29	5.38e-28
PLEKHM1	0.47	1.04e-29	5.45e-28
ZFP36L1	0.469	1.12e-29	5.82e-28
ADH1B	0.469	1.19e-29	6.17e-28
FEM1C	0.469	1.28e-29	6.63e-28
HPGD	0.469	1.38e-29	7.09e-28
FCGRT	0.468	1.76e-29	9.05e-28
STS	0.466	3.02e-29	1.53e-27
KCNA3	0.466	3.19e-29	1.61e-27
CD83	0.466	3.35e-29	1.69e-27
CTSD	0.465	4.12e-29	2.06e-27
REPS2	0.465	4.26e-29	2.13e-27
PCDH20	0.464	5e-29	2.49e-27
PRR29	0.464	6.14e-29	3.04e-27
RNF175	0.464	6.41e-29	3.16e-27
AGRP	0.464	6.43e-29	3.17e-27
GLB1L3	0.463	6.94e-29	3.41e-27
KIAA0408	0.463	8.1e-29	3.94e-27
CREBRF	0.462	9.18e-29	4.44e-27
CD81	0.462	1.02e-28	4.91e-27
TSPAN4	0.462	1.02e-28	4.92e-27
KCNJ15	0.462	1.18e-28	5.63e-27
IVD	0.461	1.61e-28	7.65e-27
RAPGEF5	0.46	1.72e-28	8.14e-27
TLR3	0.46	2.02e-28	9.52e-27
CAPN3	0.46	2.04e-28	9.57e-27
MAN1C1	0.46	2.15e-28	1.01e-26
B3GNT8	0.459	2.48e-28	1.15e-26
RETN	0.459	2.71e-28	1.25e-26
LGALS9	0.458	3.1e-28	1.43e-26
LYST	0.458	3.89e-28	1.78e-26
RAB27A	0.457	5.14e-28	2.34e-26
SLC15A2	0.457	5.14e-28	2.34e-26
C4A	0.457	5.4e-28	2.45e-26
NR3C2	0.457	5.44e-28	2.46e-26
RRAD	0.456	6.51e-28	2.93e-26
SCGB3A1	0.456	7.39e-28	3.31e-26
MAP6	0.456	7.43e-28	3.31e-26
SCNN1B	0.455	8.67e-28	3.84e-26
ALOX15B	0.454	1.07e-27	4.73e-26
SLC46A2	0.454	1.08e-27	4.76e-26
ERBB4	0.454	1.11e-27	4.87e-26
SCN1A	0.454	1.2e-27	5.24e-26
HDC	0.454	1.23e-27	5.35e-26
STAC	0.453	1.38e-27	5.99e-26
TMEM43	0.453	1.4e-27	6.09e-26
ADRB3	0.453	1.53e-27	6.62e-26
N4BP2L1	0.453	1.77e-27	7.62e-26
JPH4	0.452	2.14e-27	9.13e-26
AMY1A	0.451	2.51e-27	1.07e-25
MFAP4	0.451	2.84e-27	1.2e-25
DPP4	0.451	2.9e-27	1.22e-25
MICAL2	0.451	3.17e-27	1.32e-25
SELENBP1	0.45	3.57e-27	1.49e-25
GCNT4	0.45	3.7e-27	1.54e-25
RIPOR2	0.45	3.86e-27	1.6e-25
MRC1	0.45	4.34e-27	1.79e-25
CD59	0.449	4.56e-27	1.87e-25
CPAMD8	0.449	4.6e-27	1.89e-25
GPR108	0.449	5.52e-27	2.24e-25
FBXW11	0.448	6.25e-27	2.53e-25
F11	0.448	6.49e-27	2.62e-25
FRY	0.448	7.23e-27	2.91e-25
MFSD2A	0.448	7.35e-27	2.95e-25
CTSG	0.448	7.64e-27	3.06e-25
CST5	0.447	8.02e-27	3.2e-25
APLP2	0.447	8.14e-27	3.24e-25
HSD17B4	0.447	8.5e-27	3.37e-25
PRDM16	0.447	8.55e-27	3.38e-25
VIPR1	0.447	8.77e-27	3.45e-25
NRGN	0.447	9.18e-27	3.59e-25
CAST	0.447	9.4e-27	3.67e-25
ANKRD44	0.447	9.79e-27	3.81e-25
PPP1R12B	0.446	1.11e-26	4.32e-25
SIGLEC6	0.446	1.19e-26	4.6e-25
KANK2	0.446	1.2e-26	4.65e-25
TNS2	0.446	1.28e-26	4.96e-25
ST6GALNAC6	0.446	1.29e-26	4.98e-25
VSIG1	0.446	1.31e-26	5.03e-25
EDA2R	0.446	1.36e-26	5.21e-25
SLC39A8	0.446	1.39e-26	5.3e-25
FCHO2	0.446	1.4e-26	5.34e-25
PTK2B	0.445	1.59e-26	6.02e-25
XPC	0.445	1.62e-26	6.14e-25
SPTLC3	0.445	1.7e-26	6.44e-25
DOK4	0.444	2.14e-26	8.05e-25
DOCK9	0.444	2.23e-26	8.39e-25
INMT	0.444	2.25e-26	8.45e-25
RAI2	0.444	2.42e-26	9.05e-25
HLA-DQB1	0.443	2.53e-26	9.46e-25
NWD1	0.443	2.77e-26	1.03e-24
PEBP4	0.443	3.09e-26	1.15e-24
DLC1	0.443	3.1e-26	1.15e-24
SFTPD	0.442	3.42e-26	1.26e-24
VWA2	0.442	3.9e-26	1.43e-24
PAM	0.442	4.07e-26	1.49e-24
NME5	0.442	4.07e-26	1.49e-24
PIK3R6	0.442	4.22e-26	1.54e-24
CEACAM4	0.441	4.62e-26	1.67e-24
TLE4	0.441	4.97e-26	1.79e-24
GCSAML	0.441	5.14e-26	1.85e-24
HHIP	0.441	5.94e-26	2.13e-24
SLC18A2	0.44	6.96e-26	2.47e-24
DPYD	0.44	7.23e-26	2.56e-24
SCN7A	0.44	7.55e-26	2.67e-24
EFCAB6	0.44	7.88e-26	2.78e-24
CCL22	0.439	8.08e-26	2.84e-24
ESYT3	0.439	8.29e-26	2.91e-24
CERKL	0.439	8.53e-26	2.99e-24
TMEM132E	0.439	9.08e-26	3.17e-24
C7	0.439	9.58e-26	3.34e-24
LHFPL3-AS2	0.439	1.02e-25	3.53e-24
STK32A	0.438	1.1e-25	3.83e-24
ACOXL	0.438	1.14e-25	3.93e-24
ZNF608	0.438	1.27e-25	4.38e-24
CTSE	0.438	1.28e-25	4.4e-24
MSN	0.437	1.47e-25	5.05e-24
IRX6	0.437	1.64e-25	5.61e-24
PIK3R1	0.437	1.72e-25	5.84e-24
LRRC31	0.437	1.79e-25	6.06e-24
PRAM1	0.436	2.04e-25	6.88e-24
RNASE1	0.436	2.11e-25	7.08e-24
IGSF9B	0.436	2.3e-25	7.72e-24
MGP	0.435	2.55e-25	8.54e-24
CASR	0.435	2.66e-25	8.87e-24
CDK18	0.435	2.69e-25	8.96e-24
EFEMP1	0.435	2.79e-25	9.3e-24
ZNF490	0.435	2.95e-25	9.78e-24
APOBR	0.435	3.02e-25	9.99e-24
CYP2U1	0.435	3.06e-25	1.01e-23
PTPRE	0.435	3.12e-25	1.03e-23
TEPP	0.434	3.26e-25	1.07e-23
DUSP6	0.434	3.27e-25	1.07e-23
RIN3	0.434	3.65e-25	1.2e-23
FOXI2	0.434	3.9e-25	1.27e-23
PRG4	0.433	4.37e-25	1.42e-23
CD37	0.433	4.38e-25	1.42e-23
GALNT5	0.433	4.55e-25	1.48e-23
ENG	0.433	4.6e-25	1.49e-23
LPCAT2	0.433	5.29e-25	1.7e-23
CD33	0.433	5.34e-25	1.71e-23
C17ORF50	0.432	5.7e-25	1.82e-23
HHLA2	0.432	5.73e-25	1.83e-23
CTDSPL	0.432	5.87e-25	1.87e-23
CCL13	0.432	5.89e-25	1.87e-23
SORBS1	0.432	6.54e-25	2.07e-23
PRODH	0.432	6.62e-25	2.09e-23
MAGEE2	0.432	6.72e-25	2.12e-23
MEGF6	0.432	7.31e-25	2.3e-23
MR1	0.431	7.39e-25	2.32e-23
FMO4	0.431	7.84e-25	2.45e-23
SFTPB	0.431	7.93e-25	2.48e-23
RPS6KA1	0.431	7.96e-25	2.48e-23
MARF1	0.431	8.03e-25	2.5e-23
ALDOB	0.431	8.72e-25	2.71e-23
ITIH5	0.431	8.76e-25	2.72e-23
PRKCE	0.431	8.81e-25	2.73e-23
PLEKHM1P1	0.431	9.03e-25	2.79e-23
SMARCD3	0.431	9.46e-25	2.92e-23
HOPX	0.43	1.1e-24	3.37e-23
NCF4	0.43	1.15e-24	3.55e-23
GLOD5	0.43	1.16e-24	3.55e-23
SOX8	0.43	1.18e-24	3.62e-23
ARHGEF6	0.43	1.2e-24	3.67e-23
NDNF	0.43	1.27e-24	3.88e-23
DNAH2	0.429	1.31e-24	4e-23
AMY2A	0.429	1.37e-24	4.18e-23
LMF1	0.429	1.4e-24	4.26e-23
FMO5	0.429	1.41e-24	4.28e-23
GAB3	0.429	1.59e-24	4.79e-23
HNMT	0.429	1.6e-24	4.81e-23
IRX1	0.428	1.73e-24	5.17e-23
POLR3GL	0.428	1.73e-24	5.18e-23
NCAM2	0.428	1.75e-24	5.23e-23
SPINK5	0.428	1.77e-24	5.28e-23
SUSD6	0.428	1.8e-24	5.35e-23
VSTM4	0.428	1.84e-24	5.46e-23
SLC24A4	0.428	2.19e-24	6.49e-23
NDRG2	0.427	2.23e-24	6.59e-23
POLK	0.427	2.29e-24	6.76e-23
CPNE2	0.427	2.41e-24	7.09e-23
YTHDC2	0.427	2.63e-24	7.72e-23
ITGAM	0.427	2.83e-24	8.27e-23
CD44	0.427	2.83e-24	8.27e-23
DMRTC1B	0.426	2.96e-24	8.59e-23
F8	0.426	3.09e-24	8.95e-23
BAIAP2	0.426	3.13e-24	9.05e-23
ABCC6	0.426	3.25e-24	9.4e-23
UBTD1	0.426	3.44e-24	9.92e-23
ANKRD24	0.426	3.45e-24	9.92e-23
GRAMD2B	0.426	3.7e-24	1.06e-22
TCF21	0.425	3.79e-24	1.09e-22
MNDA	0.425	3.85e-24	1.1e-22
RSPO2	0.425	3.93e-24	1.12e-22
ARRDC3	0.425	4e-24	1.14e-22
NFIC	0.425	4.16e-24	1.18e-22
MCEMP1	0.425	4.25e-24	1.2e-22
CCL23	0.425	4.76e-24	1.34e-22
CD164L2	0.425	4.86e-24	1.37e-22
PSMG3-AS1	0.425	4.91e-24	1.38e-22
SPRED2	0.424	4.97e-24	1.39e-22
PAG1	0.423	6.48e-24	1.8e-22
EVA1A	0.423	6.49e-24	1.8e-22
ALOX5	0.423	6.84e-24	1.89e-22
NLRP1	0.423	6.84e-24	1.89e-22
CA10	0.423	7.75e-24	2.14e-22
ZNF750	0.423	7.97e-24	2.19e-22
PDLIM2	0.422	8.56e-24	2.35e-22
TNXB	0.422	8.9e-24	2.44e-22
GFRA2	0.422	9.07e-24	2.48e-22
FLNA	0.422	1.04e-23	2.84e-22
ACKR1	0.422	1.08e-23	2.92e-22
MACROD2	0.422	1.08e-23	2.94e-22
FOXF2	0.422	1.1e-23	2.99e-22
BMP3	0.421	1.11e-23	2.99e-22
ALPL	0.421	1.19e-23	3.2e-22
CLK4	0.421	1.21e-23	3.26e-22
TSPOAP1	0.421	1.23e-23	3.3e-22
AZU1	0.421	1.23e-23	3.3e-22
CHADL	0.421	1.23e-23	3.3e-22
PGR	0.421	1.25e-23	3.35e-22
RASSF2	0.421	1.25e-23	3.35e-22
GSPT2	0.421	1.26e-23	3.36e-22
DLEC1	0.421	1.33e-23	3.54e-22
AUTS2	0.421	1.36e-23	3.61e-22
DIRAS3	0.421	1.36e-23	3.61e-22
LDAF1	0.421	1.39e-23	3.68e-22
RFTN1	0.42	1.46e-23	3.85e-22
LCA5	0.42	1.47e-23	3.88e-22
TMEM109	0.42	1.56e-23	4.11e-22
RBM43	0.42	1.57e-23	4.14e-22
LYL1	0.42	1.61e-23	4.24e-22
HLA-DMB	0.42	1.66e-23	4.36e-22
RGL1	0.42	1.69e-23	4.44e-22
TESPA1	0.42	1.72e-23	4.51e-22
VSIG2	0.42	1.73e-23	4.52e-22
CELF2	0.42	1.73e-23	4.52e-22
RMDN2	0.42	1.79e-23	4.68e-22
IL27RA	0.42	1.86e-23	4.84e-22
FOLR2	0.419	1.94e-23	5.05e-22
ELANE	0.419	2.08e-23	5.39e-22
C10ORF105	0.419	2.19e-23	5.66e-22
NTN4	0.419	2.26e-23	5.84e-22
NEXMIF	0.419	2.41e-23	6.2e-22
ANOS1	0.418	2.46e-23	6.33e-22
MUC21	0.418	2.48e-23	6.37e-22
SGPP2	0.418	2.7e-23	6.9e-22
PLCD1	0.418	2.77e-23	7.06e-22
ZDHHC1	0.418	2.97e-23	7.56e-22
ZNF846	0.418	3.08e-23	7.81e-22
ADGRG2	0.417	3.19e-23	8.06e-22
EFCC1	0.417	3.36e-23	8.5e-22
SLC1A7	0.417	3.41e-23	8.61e-22
HABP2	0.417	3.5e-23	8.81e-22
DRGX	0.417	3.73e-23	9.38e-22
TGFB1	0.417	4.08e-23	1.02e-21
FYCO1	0.417	4.1e-23	1.02e-21
ANK3	0.416	4.29e-23	1.07e-21
CD300LF	0.416	4.56e-23	1.13e-21
SLC25A23	0.416	4.58e-23	1.14e-21
TBC1D9B	0.416	4.7e-23	1.16e-21
CORO2B	0.416	4.72e-23	1.17e-21
SNED1	0.416	4.78e-23	1.18e-21
ITGA9	0.415	5.52e-23	1.36e-21
KLHDC7A	0.415	5.52e-23	1.36e-21
MAPKAPK3	0.415	5.55e-23	1.36e-21
ZBTB7C	0.415	6.18e-23	1.51e-21
PDZD4	0.415	6.35e-23	1.55e-21
AK1	0.415	6.77e-23	1.65e-21
DOCK8	0.414	7.02e-23	1.71e-21
STXBP1	0.414	7.25e-23	1.76e-21
ESAM	0.414	7.25e-23	1.76e-21
INPP5B	0.414	7.33e-23	1.78e-21
ECRG4	0.414	7.41e-23	1.8e-21
ADGRF1	0.414	7.57e-23	1.83e-21
FAS	0.414	7.91e-23	1.91e-21
COL21A1	0.414	8.01e-23	1.93e-21
HHATL	0.414	8.22e-23	1.98e-21
MID1IP1	0.414	8.3e-23	1.99e-21
GFI1B	0.414	8.6e-23	2.06e-21
EHD2	0.413	9.33e-23	2.22e-21
PLLP	0.413	9.63e-23	2.29e-21
ZDHHC15	0.413	1.02e-22	2.42e-21
NRXN2	0.413	1.06e-22	2.51e-21
GPC4	0.413	1.07e-22	2.53e-21
CLIC5	0.413	1.08e-22	2.55e-21
ABCA3	0.413	1.12e-22	2.63e-21
SAP30L	0.412	1.35e-22	3.16e-21
FBP1	0.412	1.36e-22	3.18e-21
ARHGAP44	0.412	1.37e-22	3.2e-21
ELFN2	0.412	1.38e-22	3.22e-21
DENND6B	0.412	1.4e-22	3.27e-21
SNX18	0.412	1.45e-22	3.39e-21
TNS1	0.412	1.47e-22	3.43e-21
SLC26A9	0.412	1.49e-22	3.46e-21
ZBTB47	0.412	1.5e-22	3.49e-21
SHE	0.411	1.56e-22	3.62e-21
PAXIP1-AS2	0.411	1.63e-22	3.78e-21
PTPRT	0.411	1.64e-22	3.8e-21
LEMD1	0.411	1.72e-22	3.96e-21
DPEP2	0.411	1.8e-22	4.14e-21
ZBTB46	0.411	1.87e-22	4.31e-21
KNDC1	0.41	2.14e-22	4.91e-21
FXYD1	0.41	2.22e-22	5.09e-21
TGFBR2	0.41	2.43e-22	5.55e-21
CYP27A1	0.41	2.43e-22	5.55e-21
RNH1	0.41	2.44e-22	5.56e-21
GTF2IRD2P1	0.41	2.49e-22	5.68e-21
GPR12	0.409	2.53e-22	5.76e-21
ADAMTS17	0.409	2.72e-22	6.17e-21
ICAM5	0.409	2.76e-22	6.25e-21
BRINP1	0.409	2.77e-22	6.26e-21
BANK1	0.409	2.8e-22	6.33e-21
GPA33	0.409	2.81e-22	6.34e-21
BTK	0.409	3.19e-22	7.19e-21
PNMA8B	0.408	3.28e-22	7.37e-21
SYNE1	0.408	3.52e-22	7.89e-21
ZNF563	0.408	4.16e-22	9.3e-21
ENTPD3	0.407	4.5e-22	1e-20
AATBC	0.407	4.53e-22	1.01e-20
ADAMTSL2	0.407	4.75e-22	1.06e-20
TMEM236	0.407	4.77e-22	1.06e-20
CEP120	0.407	5.03e-22	1.11e-20
GGTA1	0.407	5.09e-22	1.12e-20
MAP3K6	0.407	5.15e-22	1.14e-20
PRDM16-DT	0.407	5.25e-22	1.16e-20
KLHL29	0.406	5.57e-22	1.23e-20
TBX4	0.406	5.71e-22	1.26e-20
EMBP1	0.406	5.99e-22	1.32e-20
CITED2	0.406	6.2e-22	1.36e-20
TXNDC15	0.406	6.24e-22	1.37e-20
TNNI3K	0.406	6.97e-22	1.53e-20
ATP1A2	0.405	7.25e-22	1.59e-20
CD300LG	0.405	7.25e-22	1.59e-20
LRRC52-AS1	0.405	7.62e-22	1.66e-20
CDC42EP4	0.405	7.64e-22	1.66e-20
GSTM5	0.405	7.88e-22	1.71e-20
FAXDC2	0.405	8.41e-22	1.83e-20
CASP1	0.405	8.68e-22	1.88e-20
SLC22A3	0.404	9.69e-22	2.1e-20
GATA1	0.404	9.85e-22	2.13e-20
ACSM1	0.404	9.88e-22	2.13e-20
PPM1M	0.404	9.88e-22	2.13e-20
ZNF204P	0.404	9.94e-22	2.14e-20
CH25H	0.404	1.01e-21	2.16e-20
IL33	0.404	1.02e-21	2.2e-20
FCN1	0.404	1.07e-21	2.3e-20
LTBP4	0.403	1.18e-21	2.53e-20
HERC6	0.403	1.18e-21	2.53e-20
CYTH3	0.403	1.25e-21	2.66e-20
PITPNM3	0.403	1.26e-21	2.69e-20
DRAM1	0.403	1.32e-21	2.82e-20
CYP4X1	0.403	1.42e-21	3.02e-20
FOLR1	0.403	1.44e-21	3.05e-20
DOK2	0.402	1.55e-21	3.27e-20
ABCA8	0.402	1.59e-21	3.35e-20
SELPLG	0.402	1.59e-21	3.35e-20
LRRTM1	0.402	1.62e-21	3.4e-20
GTF2IRD2B	0.402	1.69e-21	3.54e-20
CD4	0.402	1.73e-21	3.62e-20
HIP1	0.402	1.79e-21	3.74e-20
CHRDL1	0.402	1.82e-21	3.81e-20
TSPAN32	0.402	1.85e-21	3.86e-20
GPD1L	0.402	1.86e-21	3.88e-20
A2M	0.402	1.87e-21	3.9e-20
LST1	0.401	1.97e-21	4.09e-20
ENDOD1	0.401	2.21e-21	4.57e-20
CGNL1	0.401	2.33e-21	4.81e-20
MYBPC2	0.401	2.36e-21	4.88e-20
CASS4	0.4	2.46e-21	5.05e-20
RASA1	0.4	2.52e-21	5.17e-20
ZBTB4	0.4	2.55e-21	5.22e-20
SNTN	0.4	2.7e-21	5.53e-20
CCNJL	0.4	2.71e-21	5.54e-20
ACTG1P4	0.4	2.8e-21	5.7e-20
ZNF441	0.4	2.9e-21	5.9e-20
ADH1A	0.399	3.14e-21	6.37e-20
CABCOCO1	0.399	3.15e-21	6.38e-20
HLA-DQA1	0.399	3.23e-21	6.53e-20
CEACAM8	0.399	3.24e-21	6.54e-20
DOK1	0.399	3.33e-21	6.73e-20
TNFRSF14-AS1	0.399	3.48e-21	6.99e-20
SDR16C5	0.399	3.54e-21	7.1e-20
RILPL2	0.399	3.66e-21	7.34e-20
ICAM1	0.399	3.69e-21	7.38e-20
PLAC9	0.399	3.76e-21	7.51e-20
NLRC4	0.399	3.84e-21	7.64e-20
IVL	0.398	4.19e-21	8.33e-20
AMY2B	0.398	4.31e-21	8.54e-20
STOM	0.398	4.4e-21	8.72e-20
LRRK1	0.398	4.44e-21	8.78e-20
TNFSF10	0.398	4.57e-21	9.03e-20
MYOC	0.398	4.72e-21	9.31e-20
FUCA1	0.398	5.05e-21	9.95e-20
ZNF564	0.397	5.3e-21	1.04e-19
NFATC1	0.397	5.72e-21	1.12e-19
ELN	0.397	5.77e-21	1.13e-19
AKNA	0.397	5.96e-21	1.16e-19
GRIA1	0.397	6.21e-21	1.21e-19
KCND3	0.396	6.77e-21	1.31e-19
LRP2BP	0.396	6.79e-21	1.32e-19
RCBTB2	0.396	7e-21	1.36e-19
CD40LG	0.396	7.16e-21	1.39e-19
RASGRP2	0.396	7.35e-21	1.42e-19
OCLN	0.396	7.55e-21	1.46e-19
IFT57	0.396	7.71e-21	1.49e-19
RRM2B	0.396	7.96e-21	1.53e-19
CAV3	0.395	8.51e-21	1.64e-19
PHACTR1	0.395	8.58e-21	1.65e-19
PHLDA3	0.395	9.14e-21	1.75e-19
ZNF671	0.395	9.65e-21	1.84e-19
CACNA2D2	0.395	1.01e-20	1.93e-19
RNASEL	0.395	1.03e-20	1.96e-19
TRIM23	0.395	1.06e-20	2.01e-19
TASL	0.395	1.06e-20	2.02e-19
COL6A5	0.394	1.1e-20	2.09e-19
RPL13AP17	0.394	1.14e-20	2.16e-19
TFEB	0.394	1.15e-20	2.17e-19
KRT32	0.394	1.24e-20	2.34e-19
PDE1B	0.394	1.28e-20	2.41e-19
DUOXA1	0.393	1.37e-20	2.59e-19
RXRG	0.393	1.38e-20	2.59e-19
C10ORF95	0.393	1.44e-20	2.7e-19
AQP4	0.393	1.45e-20	2.71e-19
GPSM3	0.393	1.47e-20	2.74e-19
ARHGAP45	0.393	1.51e-20	2.81e-19
IRX2	0.393	1.53e-20	2.85e-19
GPR68	0.393	1.56e-20	2.9e-19
TREML1	0.393	1.58e-20	2.93e-19
F13A1	0.393	1.6e-20	2.97e-19
PDE4A	0.393	1.67e-20	3.08e-19
FGD2	0.393	1.72e-20	3.17e-19
IKBKB	0.393	1.72e-20	3.18e-19
DLX3	0.392	1.78e-20	3.27e-19
ZCCHC24	0.392	1.79e-20	3.29e-19
CD200R1	0.392	1.81e-20	3.33e-19
HPSE2	0.392	1.9e-20	3.49e-19
PPP1R32	0.392	1.98e-20	3.62e-19
MTMR3	0.392	1.98e-20	3.63e-19
PLXNB2	0.392	2.03e-20	3.71e-19
RTN1	0.392	2.05e-20	3.74e-19
SYNJ1	0.392	2.06e-20	3.76e-19
BCLAF3	0.392	2.09e-20	3.81e-19
FCMR	0.392	2.12e-20	3.86e-19
TNIP1	0.391	2.25e-20	4.08e-19
RPS6KA2	0.391	2.37e-20	4.3e-19
SELENOW	0.391	2.4e-20	4.36e-19
CYP1B1-AS1	0.391	2.46e-20	4.45e-19
IFITM2	0.391	2.51e-20	4.54e-19
VAV1	0.391	2.56e-20	4.61e-19
HMCN1	0.391	2.69e-20	4.85e-19
TMEM163	0.391	2.69e-20	4.85e-19
CXCL14	0.391	2.78e-20	5e-19
BOK	0.39	2.95e-20	5.28e-19
SLC16A2	0.39	3.03e-20	5.42e-19
FUT7	0.39	3.17e-20	5.66e-19
FHOD1	0.39	3.21e-20	5.73e-19
OLR1	0.39	3.23e-20	5.75e-19
CACHD1	0.39	3.33e-20	5.93e-19
IPCEF1	0.39	3.47e-20	6.16e-19
EGR1	0.389	3.67e-20	6.51e-19
PER3	0.389	3.68e-20	6.51e-19
SEC14L3	0.389	3.73e-20	6.61e-19
RNF145	0.389	3.86e-20	6.82e-19
SLC4A4	0.389	3.97e-20	6.99e-19
APOBEC3C	0.389	3.97e-20	6.99e-19
COL13A1	0.389	4.07e-20	7.15e-19
SFTA3	0.389	4.17e-20	7.32e-19
ACOX2	0.388	4.73e-20	8.29e-19
MEGF11	0.388	4.94e-20	8.63e-19
RTL5	0.388	4.97e-20	8.66e-19
CDC42SE2	0.388	5.46e-20	9.48e-19
SH3RF2	0.387	5.81e-20	1.01e-18
PRDM6	0.387	5.82e-20	1.01e-18
NTRK3	0.387	6.09e-20	1.05e-18
NFKB1	0.387	6.42e-20	1.11e-18
TMEM232	0.387	6.58e-20	1.13e-18
SPI1	0.387	6.63e-20	1.14e-18
LAMP3	0.387	6.69e-20	1.15e-18
EPHA4	0.387	6.77e-20	1.16e-18
ITGB2	0.387	6.79e-20	1.17e-18
P2RY13	0.387	7.09e-20	1.22e-18
TMEM63A	0.386	7.56e-20	1.29e-18
TMEM273	0.386	7.69e-20	1.31e-18
FHL1	0.386	7.77e-20	1.33e-18
EFHC2	0.386	8.4e-20	1.43e-18
CRYM	0.386	8.46e-20	1.44e-18
GCSAM	0.386	9.13e-20	1.55e-18
SHFL	0.385	9.38e-20	1.59e-18
PARP8	0.385	9.47e-20	1.61e-18
SNX20	0.385	9.64e-20	1.63e-18
ARHGAP24	0.385	9.7e-20	1.64e-18
RGS13	0.385	1.01e-19	1.7e-18
C6	0.385	1.03e-19	1.75e-18
GHDC	0.385	1.12e-19	1.89e-18
CCDC69	0.385	1.12e-19	1.89e-18
ZNF385B	0.385	1.13e-19	1.91e-18
FTX	0.385	1.14e-19	1.92e-18
ABCA6	0.384	1.18e-19	1.98e-18
GPR146	0.384	1.27e-19	2.13e-18
OGN	0.384	1.36e-19	2.27e-18
MAOB	0.384	1.36e-19	2.28e-18
CYBRD1	0.384	1.41e-19	2.36e-18
LRRC55	0.384	1.42e-19	2.37e-18
VDR	0.384	1.47e-19	2.45e-18
LRRC8E	0.383	1.48e-19	2.47e-18
ISM1	0.383	1.51e-19	2.52e-18
MCC	0.383	1.52e-19	2.53e-18
OSCAR	0.383	1.52e-19	2.53e-18
CAMK2D	0.383	1.57e-19	2.59e-18
PTPRO	0.383	1.57e-19	2.6e-18
ITGB6	0.383	1.59e-19	2.62e-18
GTF2IRD2	0.383	1.71e-19	2.83e-18
C5ORF38	0.383	1.77e-19	2.92e-18
FAM216B	0.383	1.78e-19	2.93e-18
RBSN	0.383	1.79e-19	2.94e-18
SPARCL1	0.383	1.85e-19	3.04e-18
ZNF442	0.382	1.91e-19	3.13e-18
LRRN4	0.382	1.93e-19	3.16e-18
IFFO2	0.382	1.94e-19	3.19e-18
SLC6A20	0.382	1.99e-19	3.25e-18
GHR	0.382	2.01e-19	3.28e-18
TREML2	0.382	2.02e-19	3.3e-18
MARCO	0.382	2.03e-19	3.32e-18
ADIRF	0.382	2.06e-19	3.36e-18
XKR4	0.382	2.12e-19	3.45e-18
RAB37	0.382	2.17e-19	3.52e-18
PWWP2A	0.382	2.19e-19	3.55e-18
CEACAM21	0.382	2.22e-19	3.6e-18
CAMK1	0.382	2.26e-19	3.66e-18
CFAP57	0.382	2.31e-19	3.74e-18
SLC26A5	0.381	2.38e-19	3.85e-18
SGCA	0.381	2.42e-19	3.91e-18
LILRA2	0.381	2.49e-19	4.02e-18
SETDB2	0.381	2.49e-19	4.02e-18
CCL14	0.381	2.5e-19	4.03e-18
TMEM132C	0.381	2.64e-19	4.25e-18
MID2	0.381	2.65e-19	4.25e-18
CA3	0.381	2.66e-19	4.26e-18
MUCL3	0.381	2.72e-19	4.35e-18
ZNF491	0.381	2.79e-19	4.46e-18
CD22	0.381	2.89e-19	4.63e-18
KIF13A	0.381	2.91e-19	4.66e-18
AQP5	0.38	2.96e-19	4.73e-18
SHF	0.38	2.99e-19	4.78e-18
DISP1	0.38	3.28e-19	5.21e-18
SLFNL1	0.38	3.34e-19	5.3e-18
SKI	0.38	3.4e-19	5.39e-18
PRG2	0.38	3.57e-19	5.65e-18
CYP4V2	0.38	3.58e-19	5.65e-18
TNFAIP8L2	0.38	3.62e-19	5.7e-18
EPB41L4A	0.38	3.67e-19	5.78e-18
IL11RA	0.379	3.86e-19	6.07e-18
CYS1	0.379	3.87e-19	6.08e-18
PODN	0.379	3.96e-19	6.21e-18
PDPK1	0.379	3.97e-19	6.21e-18
C1ORF162	0.379	4.08e-19	6.39e-18
NLRP3	0.379	4.11e-19	6.43e-18
ZNF366	0.379	4.31e-19	6.74e-18
MAN2B1	0.379	4.31e-19	6.74e-18
CD52	0.379	4.5e-19	7.03e-18
SPNS3	0.378	4.84e-19	7.53e-18
ZNF658	0.378	4.86e-19	7.55e-18
REEP5	0.378	4.9e-19	7.61e-18
DHX58	0.378	4.91e-19	7.61e-18
BDNF-AS	0.378	5.2e-19	8.05e-18
RIC3	0.378	5.32e-19	8.22e-18
MEOX1	0.378	5.51e-19	8.5e-18
C4BPA	0.378	5.51e-19	8.5e-18
CD302	0.378	5.73e-19	8.81e-18
DMXL1	0.377	5.91e-19	9.08e-18
CNR1	0.377	5.94e-19	9.11e-18
MAGI3	0.377	6.08e-19	9.31e-18
VEGFD	0.377	6.1e-19	9.34e-18
LINC00663	0.377	6.2e-19	9.48e-18
SLCO2B1	0.377	6.39e-19	9.77e-18
AZIN2	0.377	6.43e-19	9.82e-18
TREM2	0.377	7.24e-19	1.1e-17
SLCO3A1	0.377	7.25e-19	1.1e-17
SLC40A1	0.377	7.31e-19	1.11e-17
ARMH3	0.377	7.39e-19	1.12e-17
RFX1	0.376	7.5e-19	1.14e-17
GNAO1	0.376	7.6e-19	1.15e-17
BBS1	0.376	7.92e-19	1.2e-17
DOCK10	0.376	7.99e-19	1.2e-17
GPR132	0.376	8.04e-19	1.21e-17
PDK2	0.376	8.22e-19	1.23e-17
THSD1	0.376	8.35e-19	1.25e-17
MTM1	0.376	8.41e-19	1.26e-17
CNTN6	0.376	8.8e-19	1.32e-17
LTBP2	0.376	9.04e-19	1.35e-17
N4BP1	0.376	9.05e-19	1.35e-17
GATA5	0.376	9.1e-19	1.36e-17
ERMAP	0.376	9.15e-19	1.36e-17
CUBN	0.376	9.18e-19	1.37e-17
PNMA2	0.375	9.34e-19	1.39e-17
AKAP13	0.375	9.6e-19	1.43e-17
RNF130	0.375	9.67e-19	1.43e-17
PLEKHA4	0.375	9.85e-19	1.46e-17
HMOX2	0.375	1.07e-18	1.59e-17
ITGA8	0.375	1.08e-18	1.6e-17
ATP8B4	0.375	1.1e-18	1.63e-17
SLC8A3	0.375	1.11e-18	1.64e-17
LAMP5	0.375	1.13e-18	1.67e-17
CD300C	0.375	1.14e-18	1.68e-17
TBC1D10A	0.375	1.14e-18	1.68e-17
ARMC9	0.375	1.16e-18	1.71e-17
ENC1	0.374	1.17e-18	1.72e-17
GDF5	0.374	1.18e-18	1.73e-17
ABI3BP	0.374	1.19e-18	1.74e-17
HRH4	0.374	1.19e-18	1.75e-17
ADRA1B	0.374	1.2e-18	1.76e-17
SLC5A7	0.374	1.21e-18	1.76e-17
LRRC52	0.374	1.32e-18	1.92e-17
KCNK17	0.374	1.37e-18	1.99e-17
ARRDC4	0.373	1.47e-18	2.14e-17
TNIK	0.373	1.57e-18	2.28e-17
SHH	0.373	1.58e-18	2.28e-17
TMEM8B	0.373	1.6e-18	2.31e-17
IL6ST	0.373	1.62e-18	2.35e-17
ST3GAL6	0.373	1.64e-18	2.37e-17
CFP	0.373	1.69e-18	2.43e-17
RAC2	0.373	1.69e-18	2.44e-17
GPD1	0.373	1.76e-18	2.53e-17
LAMA2	0.373	1.76e-18	2.53e-17
ZNF540	0.373	1.77e-18	2.54e-17
C3	0.373	1.8e-18	2.58e-17
PLAT	0.373	1.81e-18	2.59e-17
SERPIND1	0.373	1.84e-18	2.63e-17
CHI3L1	0.372	1.92e-18	2.74e-17
MAML2	0.372	1.97e-18	2.81e-17
B3GAT1	0.372	1.98e-18	2.82e-17
FCER2	0.372	2.02e-18	2.87e-17
THSD7B	0.372	2.26e-18	3.21e-17
MPND	0.371	2.31e-18	3.28e-17
LTB	0.371	2.37e-18	3.35e-17
VIM	0.371	2.41e-18	3.41e-17
TTC16	0.371	2.5e-18	3.53e-17
FMN1	0.371	2.53e-18	3.57e-17
GNA14	0.371	2.63e-18	3.71e-17
TECTA	0.371	2.64e-18	3.72e-17
C16ORF54	0.371	2.74e-18	3.85e-17
UBXN6	0.371	2.87e-18	4.03e-17
ZNF763	0.37	2.88e-18	4.04e-17
ISLR2	0.37	2.93e-18	4.11e-17
LRIG3	0.37	2.98e-18	4.17e-17
ANKRD34A	0.37	3.12e-18	4.35e-17
CAPN2	0.37	3.24e-18	4.51e-17
CABIN1	0.37	3.27e-18	4.56e-17
CD5L	0.37	3.34e-18	4.64e-17
HLA-DRB6	0.37	3.34e-18	4.65e-17
SFTPC	0.37	3.37e-18	4.68e-17
PTPN22	0.37	3.43e-18	4.76e-17
SSBP2	0.369	3.74e-18	5.18e-17
ARHGAP30	0.369	3.79e-18	5.24e-17
RPS6KA3	0.369	3.79e-18	5.24e-17
SYT15	0.369	3.81e-18	5.26e-17
IL7	0.369	3.83e-18	5.29e-17
THG1L	0.369	3.96e-18	5.46e-17
S1PR4	0.369	3.97e-18	5.46e-17
LGALS9C	0.369	4.23e-18	5.81e-17
LRRC18	0.369	4.31e-18	5.91e-17
PHYHD1	0.369	4.46e-18	6.11e-17
ZMAT1	0.368	4.52e-18	6.17e-17
ABCC12	0.368	4.59e-18	6.26e-17
ARSD	0.368	4.6e-18	6.27e-17
RAB43	0.368	4.64e-18	6.32e-17
LDLRAP1	0.368	4.66e-18	6.35e-17
CCDC141	0.368	4.81e-18	6.55e-17
GNAI2	0.368	4.94e-18	6.72e-17
HDAC3	0.368	4.95e-18	6.73e-17
PRICKLE2	0.368	4.99e-18	6.77e-17
EDA	0.368	5e-18	6.79e-17
PTGER4	0.368	5.17e-18	7e-17
ANKK1	0.368	5.2e-18	7.04e-17
CFAP410	0.368	5.22e-18	7.06e-17
IQSEC1	0.368	5.47e-18	7.39e-17
FAM161B	0.368	5.58e-18	7.53e-17
TRPC6	0.367	6.05e-18	8.16e-17
DUOX1	0.367	6.05e-18	8.16e-17
NDST2	0.367	6.24e-18	8.41e-17
ITGB3	0.367	6.54e-18	8.78e-17
IQGAP1	0.367	6.66e-18	8.94e-17
TMEM125	0.367	6.9e-18	9.26e-17
ARHGAP1	0.367	6.91e-18	9.26e-17
ZSCAN4	0.367	6.95e-18	9.31e-17
IL1R1	0.366	7.03e-18	9.41e-17
PCDHGC3	0.366	7.51e-18	1e-16
CSF1R	0.366	7.74e-18	1.03e-16
ZDHHC8P1	0.366	7.74e-18	1.03e-16
PEAK3	0.366	8.06e-18	1.07e-16
NICN1	0.366	8.55e-18	1.14e-16
CCR4	0.366	8.58e-18	1.14e-16
RASL11A	0.365	8.85e-18	1.18e-16
CLEC5A	0.365	9.14e-18	1.21e-16
CRTAP	0.365	9.3e-18	1.23e-16
ANKRD55	0.365	9.75e-18	1.29e-16
MFNG	0.365	9.89e-18	1.31e-16
ABHD14B	0.365	9.9e-18	1.31e-16
APOH	0.365	9.91e-18	1.31e-16
SULT1C2	0.365	1.01e-17	1.33e-16
PUS10	0.365	1.02e-17	1.34e-16
SCAMP4	0.365	1.02e-17	1.35e-16
IFNAR2	0.365	1.09e-17	1.43e-16
LMO2	0.364	1.09e-17	1.43e-16
CDC42EP3	0.364	1.1e-17	1.45e-16
SYTL2	0.364	1.11e-17	1.45e-16
GUCY1A1	0.364	1.12e-17	1.47e-16
TAOK3	0.364	1.15e-17	1.5e-16
CARF	0.364	1.15e-17	1.51e-16
CFAP77	0.364	1.15e-17	1.51e-16
EMP2	0.364	1.19e-17	1.55e-16
IL12B	0.364	1.19e-17	1.55e-16
SLC5A1	0.364	1.26e-17	1.64e-16
CLEC10A	0.364	1.26e-17	1.64e-16
KLHDC1	0.364	1.26e-17	1.64e-16
TNFAIP8	0.364	1.27e-17	1.64e-16
ERG	0.364	1.31e-17	1.7e-16
GHRL	0.364	1.32e-17	1.7e-16
CNOT8	0.363	1.38e-17	1.78e-16
CHD9	0.363	1.49e-17	1.92e-16
PGPEP1	0.363	1.51e-17	1.94e-16
FLT3LG	0.363	1.57e-17	2.02e-16
POU2F3	0.363	1.57e-17	2.02e-16
ALKAL2	0.363	1.59e-17	2.04e-16
TENT2	0.363	1.6e-17	2.06e-16
FUT3	0.363	1.62e-17	2.07e-16
NAALADL1	0.363	1.62e-17	2.07e-16
WWC1	0.363	1.63e-17	2.08e-16
TLR7	0.363	1.63e-17	2.08e-16
EFCAB14	0.363	1.64e-17	2.1e-16
NDN	0.363	1.66e-17	2.12e-16
ERVFRD-1	0.363	1.67e-17	2.13e-16
RGS18	0.362	1.69e-17	2.16e-16
VPS13C	0.362	1.77e-17	2.26e-16
MAST4	0.362	1.78e-17	2.27e-16
TRPV6	0.362	1.8e-17	2.29e-16
PALD1	0.362	1.82e-17	2.31e-16
CMAHP	0.362	1.83e-17	2.32e-16
PTCHD4	0.362	2.02e-17	2.55e-16
ZNF557	0.362	2.07e-17	2.61e-16
DAB2	0.361	2.11e-17	2.66e-16
CDH23	0.361	2.18e-17	2.75e-16
APBA1	0.361	2.19e-17	2.75e-16
ADGRE4P	0.361	2.29e-17	2.88e-16
CYP4Z2P	0.361	2.49e-17	3.12e-16
SERTAD4-AS1	0.36	2.66e-17	3.33e-16
VMAC	0.36	2.72e-17	3.4e-16
TNKS1BP1	0.36	2.74e-17	3.43e-16
SLC16A11	0.36	2.84e-17	3.54e-16
PGA3	0.36	2.84e-17	3.55e-16
GRID1	0.36	2.91e-17	3.63e-16
RUNX1	0.36	2.97e-17	3.7e-16
FCGR2A	0.36	3.02e-17	3.77e-16
NRROS	0.36	3.03e-17	3.77e-16
DOCK2	0.36	3.05e-17	3.8e-16
RAB36	0.36	3.08e-17	3.83e-16
CMYA5	0.36	3.09e-17	3.84e-16
LIX1L	0.36	3.1e-17	3.84e-16
NCALD	0.36	3.14e-17	3.89e-16
GDF10	0.36	3.15e-17	3.9e-16
MS4A7	0.359	3.39e-17	4.19e-16
EHD4	0.359	3.48e-17	4.3e-16
CYP2B7P	0.359	3.53e-17	4.36e-16
DCUN1D3	0.359	3.65e-17	4.5e-16
GIPR	0.359	3.68e-17	4.54e-16
GAS7	0.359	3.72e-17	4.57e-16
SCGB1A1	0.359	3.82e-17	4.7e-16
IKZF1	0.359	3.86e-17	4.74e-16
PLPPR4	0.359	3.98e-17	4.88e-16
MRNIP	0.358	4.02e-17	4.93e-16
C11ORF21	0.358	4.22e-17	5.17e-16
ITGA10	0.358	4.34e-17	5.31e-16
SLFN5	0.358	4.52e-17	5.53e-16
CALCOCO1	0.358	4.54e-17	5.55e-16
KIAA1191	0.358	4.62e-17	5.64e-16
TMEM100	0.358	4.69e-17	5.73e-16
FMO2	0.358	4.73e-17	5.77e-16
ARHGAP27P1	0.358	4.78e-17	5.83e-16
MLLT1	0.358	4.85e-17	5.91e-16
DTX4	0.358	4.93e-17	6e-16
MAP3K1	0.358	4.95e-17	6.02e-16
MOB3C	0.357	5.06e-17	6.14e-16
LINC00965	0.357	5.15e-17	6.25e-16
SLC15A3	0.357	5.22e-17	6.33e-16
SCN11A	0.357	5.35e-17	6.48e-16
CDIP1	0.357	5.52e-17	6.69e-16
GARNL3	0.357	5.54e-17	6.7e-16
TGFBR3	0.357	5.69e-17	6.87e-16
KIAA0825	0.357	5.72e-17	6.91e-16
ATP1A1	0.357	5.75e-17	6.94e-16
GYPE	0.357	5.8e-17	6.99e-16
SMCO3	0.357	5.83e-17	7.02e-16
RNF39	0.357	5.84e-17	7.04e-16
PCBD2	0.357	5.87e-17	7.07e-16
ARAF	0.357	5.93e-17	7.12e-16
ACAD8	0.357	5.93e-17	7.13e-16
FBXW4	0.357	5.94e-17	7.13e-16
CNGA4	0.357	6.02e-17	7.23e-16
EPHB6	0.357	6.06e-17	7.27e-16
MAGEE1	0.356	6.13e-17	7.35e-16
VEPH1	0.356	6.17e-17	7.38e-16
IGSF6	0.356	6.22e-17	7.44e-16
TRABD2A	0.356	6.3e-17	7.53e-16
NEIL1	0.356	6.42e-17	7.66e-16
TAPT1	0.356	6.55e-17	7.82e-16
MSRA	0.356	6.73e-17	8.02e-16
DGLUCY	0.356	6.89e-17	8.21e-16
RUFY1	0.356	6.9e-17	8.21e-16
EGOT	0.356	7.25e-17	8.62e-16
SCGB3A2	0.356	7.32e-17	8.7e-16
MUSK	0.355	7.63e-17	9.07e-16
C1QTNF2	0.355	7.85e-17	9.32e-16
ZNF561	0.355	7.91e-17	9.39e-16
NLRP12	0.355	7.96e-17	9.44e-16
PLCH2	0.355	8.01e-17	9.49e-16
C7ORF57	0.355	8.34e-17	9.86e-16
CAVIN2	0.355	8.43e-17	9.97e-16
XKRX	0.355	8.54e-17	1.01e-15
IRF8	0.355	8.7e-17	1.03e-15
TRIM14	0.355	8.73e-17	1.03e-15
GAS6	0.355	8.85e-17	1.04e-15
CLEC16A	0.355	8.96e-17	1.05e-15
AFF3	0.355	9.09e-17	1.07e-15
CCDC13	0.355	9.13e-17	1.07e-15
RASGEF1B	0.355	9.14e-17	1.07e-15
CRYBG1	0.354	9.47e-17	1.11e-15
NUBP1	0.354	9.61e-17	1.12e-15
PLIN5	0.354	9.62e-17	1.12e-15
FLI1	0.354	9.85e-17	1.15e-15
MARCHF2	0.354	1.09e-16	1.28e-15
NPDC1	0.354	1.09e-16	1.28e-15
EVI5L	0.354	1.14e-16	1.33e-15
PRRT2	0.354	1.14e-16	1.33e-15
AOC3	0.353	1.17e-16	1.36e-15
EPB41L4A-DT	0.353	1.18e-16	1.37e-15
PTCRA	0.353	1.19e-16	1.37e-15
SARM1	0.353	1.2e-16	1.39e-15
CLEC9A	0.353	1.21e-16	1.4e-15
LINC00092	0.353	1.22e-16	1.41e-15
RASGRP1	0.353	1.26e-16	1.45e-15
S100Z	0.353	1.28e-16	1.47e-15
CBFA2T3	0.353	1.28e-16	1.48e-15
NR2F1	0.353	1.3e-16	1.5e-15
LOC728392	0.353	1.3e-16	1.5e-15
ZFP92	0.353	1.31e-16	1.51e-15
TBC1D2B	0.353	1.31e-16	1.51e-15
ZNF500	0.353	1.37e-16	1.57e-15
SUGT1P4-STRA6LP-CCDC180	0.353	1.38e-16	1.58e-15
LIMS2	0.353	1.39e-16	1.59e-15
WLS	0.353	1.41e-16	1.61e-15
SRL	0.353	1.41e-16	1.61e-15
CCDC159	0.353	1.43e-16	1.63e-15
MAT2B	0.352	1.47e-16	1.67e-15
PTH1R	0.352	1.47e-16	1.68e-15
CLEC4A	0.352	1.48e-16	1.68e-15
ASMTL	0.352	1.49e-16	1.7e-15
DNM2	0.352	1.54e-16	1.75e-15
TMEM63B	0.352	1.58e-16	1.79e-15
FAM20A	0.352	1.61e-16	1.82e-15
NTRK2	0.352	1.64e-16	1.86e-15
MYBPHL	0.352	1.67e-16	1.89e-15
PRICKLE4	0.352	1.71e-16	1.93e-15
FGR	0.352	1.73e-16	1.95e-15
MAP3K13	0.351	1.78e-16	2.01e-15
HERC3	0.351	1.78e-16	2.01e-15
SRGAP3	0.351	1.79e-16	2.02e-15
PURA	0.351	1.79e-16	2.02e-15
PVALB	0.351	1.8e-16	2.03e-15
HCK	0.351	1.82e-16	2.05e-15
DNAH9	0.351	1.82e-16	2.05e-15
SASH3	0.351	1.87e-16	2.1e-15
GMIP	0.351	1.89e-16	2.12e-15
PLXND1	0.351	1.96e-16	2.2e-15
SFTA2	0.351	1.99e-16	2.22e-15
GPR34	0.351	2.02e-16	2.26e-15
SNAI3	0.351	2.02e-16	2.26e-15
RYR2	0.351	2.04e-16	2.27e-15
LRRC36	0.351	2.08e-16	2.31e-15
FAM172A	0.351	2.08e-16	2.32e-15
RSPO1	0.351	2.12e-16	2.36e-15
CYLD	0.351	2.13e-16	2.37e-15
IL16	0.351	2.15e-16	2.4e-15
GMPR	0.35	2.19e-16	2.43e-15
SLC9A1	0.35	2.25e-16	2.5e-15
SPRY1	0.35	2.27e-16	2.52e-15
SH3BGRL	0.35	2.28e-16	2.53e-15
VWA5A	0.35	2.37e-16	2.63e-15
NHSL2	0.35	2.38e-16	2.64e-15
TMEM37	0.35	2.4e-16	2.66e-15
ABR	0.35	2.43e-16	2.68e-15
KCNE1	0.35	2.43e-16	2.69e-15
AQP2	0.35	2.49e-16	2.75e-15
MED16	0.35	2.56e-16	2.82e-15
CDK15	0.35	2.63e-16	2.89e-15
PRX	0.349	2.75e-16	3.02e-15
CCRL2	0.349	2.77e-16	3.04e-15
TSC22D3	0.349	2.82e-16	3.09e-15
RIMBP3	0.349	2.84e-16	3.11e-15
ANGPTL5	0.349	2.87e-16	3.14e-15
GGT5	0.349	2.87e-16	3.14e-15
CMA1	0.349	2.93e-16	3.2e-15
CACNA1G	0.349	2.93e-16	3.2e-15
RGS22	0.349	2.96e-16	3.23e-15
PLA2G1B	0.349	3e-16	3.27e-15
ARHGEF2	0.349	3.08e-16	3.35e-15
PIGQ	0.349	3.19e-16	3.46e-15
PARP4	0.349	3.26e-16	3.54e-15
STK11	0.349	3.28e-16	3.57e-15
LOXL4	0.349	3.29e-16	3.57e-15
GALNT16	0.348	3.36e-16	3.65e-15
LSP1	0.348	3.4e-16	3.68e-15
MAP1S	0.348	3.47e-16	3.76e-15
SIDT1	0.348	3.51e-16	3.8e-15
MAP3K5	0.348	3.61e-16	3.9e-15
TMEM98	0.348	3.65e-16	3.94e-15
PLAC8	0.348	3.65e-16	3.94e-15
SLC27A3	0.348	3.67e-16	3.97e-15
CLECL1	0.348	3.69e-16	3.98e-15
NOX1	0.348	3.73e-16	4.02e-15
ZNF536	0.348	3.76e-16	4.04e-15
PDE4C	0.347	4.15e-16	4.45e-15
GSAP	0.347	4.16e-16	4.47e-15
NECTIN3	0.347	4.21e-16	4.51e-15
PTPRJ	0.347	4.28e-16	4.59e-15
GGT3P	0.347	4.3e-16	4.6e-15
IL6R	0.347	4.32e-16	4.62e-15
ENPP3	0.347	4.5e-16	4.82e-15
CHIAP2	0.347	4.54e-16	4.85e-15
BTN2A2	0.347	4.54e-16	4.85e-15
PJA2	0.347	4.57e-16	4.88e-15
MAP1LC3C	0.347	4.72e-16	5.02e-15
LGR6	0.347	4.73e-16	5.03e-15
NCKAP1L	0.347	4.79e-16	5.1e-15
MYOCD	0.347	4.91e-16	5.21e-15
WFDC2	0.347	4.97e-16	5.27e-15
VWA3A	0.347	4.97e-16	5.27e-15
PDLIM4	0.346	5.08e-16	5.39e-15
TCEA3	0.346	5.13e-16	5.43e-15
DTWD2	0.346	5.14e-16	5.45e-15
SLC35E1	0.346	5.25e-16	5.55e-15
TOM1L2	0.346	5.39e-16	5.68e-15
IL3RA	0.346	5.42e-16	5.71e-15
GNA15	0.346	5.57e-16	5.86e-15
HLA-DOB	0.346	5.68e-16	5.98e-15
TEKT1	0.346	5.69e-16	5.98e-15
BCL2L15	0.346	5.73e-16	6.02e-15
SGF29	0.346	5.79e-16	6.08e-15
FGD5	0.346	5.85e-16	6.14e-15
FAM81B	0.346	5.94e-16	6.23e-15
AHCYL2	0.346	6.07e-16	6.36e-15
KCNJ5	0.346	6.09e-16	6.38e-15
PTGFR	0.345	6.27e-16	6.56e-15
RGS11	0.345	6.42e-16	6.71e-15
PKNOX2	0.345	6.46e-16	6.74e-15
ARL6IP5	0.345	6.5e-16	6.78e-15
BTG2	0.345	6.53e-16	6.81e-15
SPATA6L	0.345	6.68e-16	6.96e-15
CYP21A2	0.345	6.72e-16	6.99e-15
BTN3A3	0.345	6.72e-16	6.99e-15
CEBPA	0.345	6.78e-16	7.04e-15
CSF1	0.345	7.06e-16	7.33e-15
PID1	0.345	7.11e-16	7.37e-15
USP54	0.345	7.13e-16	7.39e-15
EMCN	0.345	7.18e-16	7.44e-15
EFNB1	0.345	7.23e-16	7.48e-15
PRMT2	0.344	7.53e-16	7.77e-15
PTPRU	0.344	7.85e-16	8.11e-15
LRRC4	0.344	8.2e-16	8.45e-15
AGER	0.344	8.29e-16	8.53e-15
TUBA4B	0.344	8.3e-16	8.54e-15
MBLAC2	0.344	8.5e-16	8.74e-15
RIPK3	0.344	8.6e-16	8.83e-15
ACAA1	0.344	8.6e-16	8.83e-15
CTNNBIP1	0.344	8.72e-16	8.94e-15
CR1	0.344	8.78e-16	9e-15
SH2D3C	0.344	8.85e-16	9.07e-15
CTNNA1	0.344	8.95e-16	9.17e-15
COL6A6	0.344	9.06e-16	9.27e-15
TEP1	0.344	9.14e-16	9.34e-15
SLC25A42	0.344	9.16e-16	9.37e-15
CSNK1A1	0.343	9.42e-16	9.62e-15
CMTM7	0.343	1.03e-15	1.05e-14
DDO	0.343	1.05e-15	1.07e-14
CRLF2	0.343	1.05e-15	1.07e-14
KCTD12	0.343	1.08e-15	1.1e-14
SEMA5A	0.343	1.09e-15	1.11e-14
FCAMR	0.343	1.1e-15	1.11e-14
KDM3B	0.343	1.1e-15	1.11e-14
CCNDBP1	0.343	1.12e-15	1.14e-14
TTLL11	0.342	1.18e-15	1.19e-14
FFAR4	0.342	1.24e-15	1.26e-14
MUC1	0.342	1.27e-15	1.28e-14
C20ORF85	0.342	1.27e-15	1.28e-14
SMIM10L2B	0.342	1.27e-15	1.28e-14
ADRA1A	0.342	1.33e-15	1.34e-14
MYOZ1	0.342	1.35e-15	1.35e-14
ZNF474	0.341	1.39e-15	1.4e-14
B4GALNT3	0.341	1.47e-15	1.47e-14
CNTFR	0.341	1.47e-15	1.47e-14
TTC29	0.341	1.5e-15	1.51e-14
SELENOP	0.341	1.53e-15	1.53e-14
SLIT3	0.341	1.55e-15	1.55e-14
SH3RF1	0.341	1.58e-15	1.58e-14
RHOBTB2	0.341	1.64e-15	1.64e-14
TCTE1	0.341	1.68e-15	1.67e-14
C1ORF21	0.34	1.7e-15	1.68e-14
MAST3	0.34	1.76e-15	1.74e-14
NOP53	0.34	1.77e-15	1.75e-14
RNASE6	0.34	1.77e-15	1.75e-14
MOB3A	0.34	1.8e-15	1.78e-14
SPTLC2	0.34	1.81e-15	1.79e-14
TMEM231	0.34	1.82e-15	1.8e-14
RFX2	0.34	1.84e-15	1.82e-14
TLE2	0.34	1.89e-15	1.86e-14
KCNQ3	0.34	1.91e-15	1.89e-14
ATP6V0A1	0.34	1.96e-15	1.93e-14
NHLRC4	0.339	2.11e-15	2.07e-14
CPED1	0.339	2.13e-15	2.09e-14
HSPB7	0.339	2.16e-15	2.12e-14
BTNL9	0.339	2.21e-15	2.16e-14
GPIHBP1	0.339	2.22e-15	2.18e-14
ALPK1	0.339	2.24e-15	2.2e-14
ARHGAP18	0.339	2.28e-15	2.23e-14
IL34	0.339	2.29e-15	2.24e-14
SIGLEC1	0.339	2.29e-15	2.24e-14
SHISA6	0.339	2.3e-15	2.25e-14
TTYH2	0.339	2.33e-15	2.28e-14
PTGDS	0.339	2.36e-15	2.3e-14
ATP6V0D1	0.339	2.36e-15	2.3e-14
PTPN18	0.339	2.4e-15	2.34e-14
CD101	0.339	2.43e-15	2.37e-14
SGK1	0.339	2.45e-15	2.38e-14
SHISA2	0.338	2.53e-15	2.46e-14
ZNF20	0.338	2.54e-15	2.46e-14
PTPRG	0.338	2.59e-15	2.51e-14
WWP2	0.338	2.59e-15	2.52e-14
MBL1P	0.338	2.62e-15	2.54e-14
ATP8A2	0.338	2.62e-15	2.54e-14
NEGR1	0.338	2.62e-15	2.54e-14
FCHSD1	0.338	2.63e-15	2.55e-14
MYD88	0.338	2.68e-15	2.6e-14
CES2	0.338	2.8e-15	2.71e-14
DUSP7	0.338	2.87e-15	2.77e-14
PARVG	0.338	3.07e-15	2.96e-14
RNF125	0.337	3.08e-15	2.96e-14
OR5K2	0.337	3.13e-15	3.01e-14
DAPP1	0.337	3.29e-15	3.16e-14
PLAAT4	0.337	3.3e-15	3.16e-14
ZRSR2	0.337	3.39e-15	3.25e-14
KLF2	0.337	3.4e-15	3.26e-14
SDC1	0.337	3.47e-15	3.32e-14
TRIM2	0.337	3.53e-15	3.37e-14
BACE1	0.337	3.6e-15	3.44e-14
ARHGEF9	0.337	3.61e-15	3.44e-14
MORC3	0.337	3.64e-15	3.47e-14
GLDN	0.337	3.64e-15	3.47e-14
VILL	0.337	3.71e-15	3.54e-14
COL17A1	0.336	3.76e-15	3.58e-14
ROGDI	0.336	3.85e-15	3.67e-14
LYNX1	0.336	3.94e-15	3.75e-14
ARHGEF17	0.336	4.11e-15	3.9e-14
MYO1F	0.336	4.12e-15	3.91e-14
CSF2RB	0.336	4.47e-15	4.22e-14
ST8SIA1	0.335	4.57e-15	4.31e-14
RABL2A	0.335	4.69e-15	4.42e-14
LINC01140	0.335	4.69e-15	4.42e-14
ACSBG1	0.335	4.76e-15	4.48e-14
TEK	0.335	4.9e-15	4.61e-14
CCR2	0.335	5.2e-15	4.88e-14
SNAPC2	0.335	5.37e-15	5.04e-14
OLIG1	0.335	5.47e-15	5.13e-14
FBXL17	0.335	5.51e-15	5.16e-14
ACHE	0.334	5.61e-15	5.25e-14
TLE5	0.334	5.68e-15	5.31e-14
LEFTY2	0.334	5.69e-15	5.33e-14
SMPD1	0.334	5.81e-15	5.43e-14
SLFN12	0.334	5.9e-15	5.51e-14
B4GAT1	0.334	5.98e-15	5.59e-14
USP4	0.334	6.38e-15	5.95e-14
XDH	0.334	6.42e-15	5.98e-14
DEF6	0.334	6.49e-15	6.04e-14
TDRD10	0.334	6.54e-15	6.08e-14
EBF4	0.333	6.82e-15	6.33e-14
SPATA6	0.333	6.86e-15	6.36e-14
TRIM5	0.333	6.88e-15	6.38e-14
MC5R	0.333	6.89e-15	6.38e-14
IK	0.333	6.9e-15	6.39e-14
MBIP	0.333	6.93e-15	6.41e-14
SUFU	0.333	7.03e-15	6.5e-14
NT5E	0.333	7.03e-15	6.5e-14
SERPINA1	0.333	7.13e-15	6.59e-14
ZMYND15	0.333	7.22e-15	6.66e-14
BCRP3	0.333	7.38e-15	6.8e-14
POU6F1	0.333	7.42e-15	6.83e-14
TP63	0.333	7.53e-15	6.93e-14
TNFRSF14	0.333	7.71e-15	7.09e-14
DIO3OS	0.333	7.86e-15	7.22e-14
LINC00922	0.333	7.91e-15	7.26e-14
SLCO2A1	0.333	7.94e-15	7.29e-14
NPR1	0.332	8.28e-15	7.58e-14
CLDN18	0.332	8.52e-15	7.8e-14
FILIP1L	0.332	8.59e-15	7.86e-14
SLC12A4	0.332	8.59e-15	7.86e-14
PDZD2	0.332	8.7e-15	7.95e-14
PAPLN	0.332	8.77e-15	8.01e-14
ZNF493	0.332	8.81e-15	8.04e-14
SYTL1	0.332	8.9e-15	8.12e-14
IRF2	0.332	8.95e-15	8.16e-14
FCHSD2	0.332	9.14e-15	8.33e-14
CLXN	0.332	9.33e-15	8.5e-14
MARVELD2	0.332	9.88e-15	8.98e-14
TPP1	0.332	9.98e-15	9.07e-14
GASK1A	0.332	1e-14	9.09e-14
EEF2	0.331	1.01e-14	9.13e-14
DENND1C	0.331	1.01e-14	9.14e-14
TIGD6	0.331	1.01e-14	9.15e-14
PLD5	0.331	1.02e-14	9.28e-14
TYK2	0.331	1.02e-14	9.28e-14
CHAD	0.331	1.04e-14	9.37e-14
MX2	0.331	1.06e-14	9.58e-14
HLA-DQA2	0.331	1.07e-14	9.68e-14
NPTXR	0.331	1.07e-14	9.68e-14
HNF1B	0.331	1.08e-14	9.72e-14
PXMP4	0.331	1.08e-14	9.72e-14
AQP10	0.331	1.08e-14	9.76e-14
SYT8	0.331	1.08e-14	9.76e-14
DCDC2B	0.331	1.11e-14	9.97e-14
NSG1	0.331	1.14e-14	1.02e-13
LSAMP	0.331	1.16e-14	1.04e-13
AXL	0.331	1.16e-14	1.05e-13
KCNC3	0.331	1.2e-14	1.08e-13
PML	0.331	1.21e-14	1.08e-13
IL4R	0.33	1.25e-14	1.12e-13
ZNF319	0.33	1.26e-14	1.12e-13
DCSTAMP	0.33	1.27e-14	1.14e-13
ATP1A4	0.33	1.27e-14	1.14e-13
BCL2L14	0.33	1.28e-14	1.15e-13
UNC45B	0.33	1.29e-14	1.15e-13
HAR1A	0.33	1.31e-14	1.17e-13
KCNQ1	0.33	1.32e-14	1.18e-13
ANKRA2	0.33	1.35e-14	1.21e-13
PRSS12	0.33	1.36e-14	1.21e-13
PRKCB	0.33	1.37e-14	1.22e-13
LINC00261	0.329	1.51e-14	1.34e-13
SLC37A2	0.329	1.53e-14	1.35e-13
C21ORF62-AS1	0.329	1.53e-14	1.36e-13
HPS1	0.329	1.56e-14	1.38e-13
ZNF136	0.329	1.64e-14	1.45e-13
FLT3	0.329	1.7e-14	1.51e-13
DYNLRB2	0.329	1.73e-14	1.53e-13
FBLN5	0.329	1.76e-14	1.55e-13
SLC12A2-DT	0.328	1.79e-14	1.58e-13
CFAP100	0.328	1.79e-14	1.58e-13
LRRC71	0.328	1.8e-14	1.58e-13
GLP1R	0.328	1.81e-14	1.6e-13
RMDN3	0.328	1.87e-14	1.65e-13
SLU7	0.328	1.88e-14	1.65e-13
HSD17B13	0.328	1.88e-14	1.65e-13
CDH11	0.328	1.88e-14	1.65e-13
PI16	0.328	1.97e-14	1.73e-13
CFI	0.328	1.99e-14	1.74e-13
TTLL9	0.328	2e-14	1.75e-13
AGGF1	0.328	2.01e-14	1.75e-13
LILRA4	0.328	2.02e-14	1.76e-13
SMURF2	0.328	2.05e-14	1.79e-13
FKBP15	0.328	2.05e-14	1.79e-13
PPFIBP2	0.328	2.05e-14	1.79e-13
BAHD1	0.328	2.05e-14	1.79e-13
ACSM5	0.328	2.08e-14	1.81e-13
SDC4	0.328	2.12e-14	1.84e-13
PRSS57	0.328	2.14e-14	1.87e-13
PTGER2	0.328	2.17e-14	1.88e-13
RBL2	0.327	2.18e-14	1.89e-13
ABCC6P1	0.327	2.18e-14	1.89e-13
DNM3	0.327	2.18e-14	1.89e-13
MYO5C	0.327	2.21e-14	1.92e-13
ARHGAP23	0.327	2.23e-14	1.93e-13
WDR91	0.327	2.29e-14	1.99e-13
RNF19A	0.327	2.3e-14	1.99e-13
ATP13A5	0.327	2.3e-14	1.99e-13
IL22RA2	0.327	2.31e-14	1.99e-13
CCR9	0.327	2.34e-14	2.02e-13
TRPC2	0.327	2.36e-14	2.04e-13
PNPLA6	0.327	2.39e-14	2.07e-13
GABRE	0.327	2.45e-14	2.11e-13
VWC2	0.327	2.45e-14	2.11e-13
SLC16A7	0.327	2.46e-14	2.12e-13
CYP4Z1	0.327	2.47e-14	2.13e-13
SLC52A1	0.327	2.47e-14	2.13e-13
RANBP3	0.327	2.48e-14	2.13e-13
FOXQ1	0.327	2.49e-14	2.14e-13
PRNP	0.327	2.61e-14	2.24e-13
WSCD2	0.326	2.63e-14	2.26e-13
SIGLEC11	0.326	2.65e-14	2.27e-13
TOLLIP	0.326	2.68e-14	2.29e-13
RNPC3	0.326	2.74e-14	2.35e-13
C6ORF118	0.326	2.77e-14	2.37e-13
TSLP	0.326	2.78e-14	2.37e-13
WHAMM	0.326	2.78e-14	2.38e-13
LY6E	0.326	2.81e-14	2.4e-13
MYH11	0.326	2.87e-14	2.45e-13
MUSTN1	0.326	2.88e-14	2.46e-13
PRICKLE1	0.326	2.91e-14	2.48e-13
SAXO2	0.326	2.93e-14	2.49e-13
TMEM204	0.326	2.95e-14	2.51e-13
DES	0.326	2.96e-14	2.52e-13
CREBL2	0.326	3.04e-14	2.59e-13
TMEM130	0.326	3.05e-14	2.59e-13
SPAG8	0.326	3.09e-14	2.62e-13
SLC49A3	0.326	3.12e-14	2.65e-13
OVCH1	0.326	3.13e-14	2.66e-13
SDK2	0.325	3.19e-14	2.7e-13
ARHGAP6	0.325	3.2e-14	2.71e-13
PCDHGB7	0.325	3.22e-14	2.72e-13
IFIT5	0.325	3.25e-14	2.75e-13
CCR7	0.325	3.26e-14	2.76e-13
STEAP4	0.325	3.33e-14	2.81e-13
KIAA0319L	0.325	3.34e-14	2.82e-13
NDFIP1	0.325	3.35e-14	2.83e-13
TMC4	0.325	3.35e-14	2.83e-13
TNFRSF1B	0.325	3.39e-14	2.86e-13
ECHDC2	0.325	3.46e-14	2.91e-13
OTOA	0.325	3.5e-14	2.95e-13
CLEC3B	0.325	3.61e-14	3.04e-13
RARA	0.325	3.66e-14	3.08e-13
EPDR1	0.325	3.66e-14	3.08e-13
AIF1	0.325	3.72e-14	3.12e-13
LURAP1	0.325	3.73e-14	3.13e-13
SELP	0.325	3.75e-14	3.15e-13
ATP6V0D2	0.325	3.81e-14	3.2e-13
CLUL1	0.324	3.87e-14	3.24e-13
CFAP107	0.324	3.92e-14	3.28e-13
AGR3	0.324	3.92e-14	3.29e-13
HLA-E	0.324	3.94e-14	3.29e-13
BLNK	0.324	3.94e-14	3.29e-13
EIF4EBP3	0.324	3.96e-14	3.31e-13
PHKB	0.324	4e-14	3.35e-13
MYL3	0.324	4.15e-14	3.47e-13
APC	0.324	4.24e-14	3.54e-13
DAAM2	0.324	4.29e-14	3.58e-13
CSRNP1	0.324	4.47e-14	3.72e-13
KRT27	0.323	4.71e-14	3.92e-13
ADAMTSL4	0.323	4.72e-14	3.93e-13
ART4	0.323	4.73e-14	3.93e-13
BCL11B	0.323	4.83e-14	4.01e-13
NAGA	0.323	4.96e-14	4.12e-13
RIMS1	0.323	5.11e-14	4.24e-13
C1ORF87	0.323	5.19e-14	4.3e-13
LPXN	0.323	5.21e-14	4.32e-13
EVI2B	0.323	5.32e-14	4.4e-13
STYXL2	0.323	5.54e-14	4.58e-13
DNAI2	0.322	5.61e-14	4.63e-13
CYB5A	0.322	5.66e-14	4.67e-13
ZMYND10	0.322	5.67e-14	4.68e-13
PXK	0.322	5.72e-14	4.72e-13
DAPK2	0.322	5.73e-14	4.72e-13
EVA1C	0.322	5.76e-14	4.74e-13
CST3	0.322	5.78e-14	4.76e-13
UST	0.322	5.99e-14	4.93e-13
YPEL2	0.322	6.01e-14	4.94e-13
CASP10	0.322	6.06e-14	4.98e-13
PLK3	0.322	6.15e-14	5.04e-13
ZNF429	0.322	6.22e-14	5.09e-13
DCTN4	0.322	6.23e-14	5.1e-13
ETV5	0.322	6.44e-14	5.27e-13
LRRN3	0.322	6.6e-14	5.39e-13
CA5B	0.322	6.62e-14	5.4e-13
CXCR2	0.322	6.63e-14	5.41e-13
STK10	0.322	6.68e-14	5.45e-13
PENK	0.321	6.87e-14	5.61e-13
FAM95B1	0.321	6.91e-14	5.63e-13
TBX2	0.321	6.92e-14	5.64e-13
ARHGEF15	0.321	6.98e-14	5.68e-13
CLEC7A	0.321	7.02e-14	5.72e-13
NFATC2	0.321	7.06e-14	5.75e-13
ITIH3	0.321	7.19e-14	5.84e-13
PPIL6	0.321	7.24e-14	5.88e-13
SOD3	0.321	7.3e-14	5.93e-13
IDUA	0.321	7.41e-14	6.01e-13
CCDC152	0.321	7.43e-14	6.02e-13
SRPX	0.321	7.52e-14	6.09e-13
CAT	0.321	7.54e-14	6.11e-13
KRT1	0.321	7.55e-14	6.11e-13
AHR	0.321	7.56e-14	6.12e-13
CCND2	0.321	7.84e-14	6.34e-13
CLDN16	0.321	7.9e-14	6.38e-13
PLA2G4C	0.321	7.96e-14	6.43e-13
ZNF69	0.321	8.09e-14	6.53e-13
JMJD7-PLA2G4B	0.321	8.16e-14	6.58e-13
TRIM61	0.32	8.39e-14	6.75e-13
METTL7B	0.32	8.49e-14	6.83e-13
OLFML3	0.32	8.62e-14	6.94e-13
BHLHE40	0.32	8.69e-14	6.99e-13
MAPKBP1	0.32	8.79e-14	7.06e-13
COL4A3	0.32	8.95e-14	7.19e-13
ANGPTL7	0.32	9.17e-14	7.36e-13
RILP	0.32	9.18e-14	7.36e-13
MEOX2	0.32	9.45e-14	7.58e-13
P2RY14	0.32	9.58e-14	7.68e-13
MAU2	0.32	9.61e-14	7.69e-13
PYROXD2	0.32	9.62e-14	7.7e-13
SLC25A30	0.319	9.89e-14	7.91e-13
GTPBP1	0.319	9.9e-14	7.92e-13
TMC8	0.319	9.93e-14	7.93e-13
ZBTB7A	0.319	1e-13	8.01e-13
VAMP2	0.319	1.01e-13	8.03e-13
M1AP	0.319	1.02e-13	8.1e-13
SIGLEC5	0.319	1.04e-13	8.25e-13
P2RX7	0.319	1.07e-13	8.53e-13
AVPR1B	0.319	1.08e-13	8.57e-13
ERP27	0.319	1.08e-13	8.61e-13
PIK3R5	0.319	1.1e-13	8.72e-13
ZC3H7B	0.319	1.11e-13	8.81e-13
ICAM4	0.319	1.14e-13	9.06e-13
MRC2	0.319	1.17e-13	9.31e-13
RBM22	0.318	1.19e-13	9.38e-13
IDS	0.318	1.19e-13	9.39e-13
CDHR4	0.318	1.19e-13	9.41e-13
DNAI7	0.318	1.2e-13	9.45e-13
EVPL	0.318	1.2e-13	9.46e-13
CDKL1	0.318	1.21e-13	9.57e-13
HLA-J	0.318	1.23e-13	9.74e-13
PLS3	0.318	1.29e-13	1.02e-12
TUB	0.318	1.31e-13	1.03e-12
NKX2-1	0.318	1.32e-13	1.04e-12
WDTC1	0.318	1.33e-13	1.05e-12
BBS2	0.318	1.35e-13	1.06e-12
FRMD4B	0.318	1.35e-13	1.06e-12
NTRK1	0.318	1.36e-13	1.07e-12
ZNF132	0.318	1.36e-13	1.07e-12
NXPH3	0.318	1.4e-13	1.1e-12
CAMLG	0.318	1.41e-13	1.1e-12
HACD4	0.318	1.42e-13	1.11e-12
GNAQ	0.317	1.46e-13	1.14e-12
CATSPERE	0.317	1.49e-13	1.16e-12
NLRX1	0.317	1.49e-13	1.16e-12
STAT5A	0.317	1.49e-13	1.17e-12
CLUAP1	0.317	1.5e-13	1.17e-12
FAT2	0.317	1.51e-13	1.18e-12
PAPSS2	0.317	1.51e-13	1.18e-12
LTA4H	0.317	1.52e-13	1.18e-12
CYP4F22	0.317	1.52e-13	1.19e-12
DNAAF8	0.317	1.53e-13	1.19e-12
TMEM220	0.317	1.54e-13	1.2e-12
ACTBL2	0.317	1.57e-13	1.22e-12
WAS	0.317	1.58e-13	1.23e-12
EDNRA	0.317	1.59e-13	1.24e-12
PMP22	0.317	1.6e-13	1.25e-12
FAM221B	0.317	1.62e-13	1.26e-12
MAB21L1	0.317	1.64e-13	1.27e-12
AQP4-AS1	0.317	1.65e-13	1.28e-12
ABCA4	0.317	1.67e-13	1.3e-12
ZNF584	0.317	1.68e-13	1.3e-12
ARHGEF3	0.317	1.68e-13	1.3e-12
HS3ST5	0.317	1.68e-13	1.3e-12
CAVIN1	0.317	1.69e-13	1.31e-12
GLI1	0.316	1.76e-13	1.36e-12
SELL	0.316	1.78e-13	1.37e-12
DNMBP-AS1	0.316	1.8e-13	1.38e-12
UPRT	0.316	1.82e-13	1.41e-12
CCT6B	0.316	1.85e-13	1.43e-12
EIF4E3	0.316	1.85e-13	1.43e-12
NCF2	0.316	1.87e-13	1.44e-12
TBX5	0.316	1.93e-13	1.48e-12
SEMA4A	0.316	1.94e-13	1.49e-12
NIBAN1	0.316	1.94e-13	1.49e-12
CLTRN	0.316	1.97e-13	1.51e-12
HEXA-AS1	0.316	2.01e-13	1.54e-12
CA13	0.316	2.02e-13	1.55e-12
CD80	0.315	2.12e-13	1.62e-12
JAZF1	0.315	2.15e-13	1.64e-12
CARD16	0.315	2.16e-13	1.65e-12
DNASE2B	0.315	2.17e-13	1.66e-12
TAL1	0.315	2.22e-13	1.69e-12
STAT6	0.315	2.33e-13	1.78e-12
CCNG1	0.315	2.37e-13	1.8e-12
TAGAP	0.315	2.42e-13	1.84e-12
TMSB4XP8	0.315	2.45e-13	1.86e-12
ABHD11-AS1	0.315	2.47e-13	1.87e-12
GBGT1	0.315	2.47e-13	1.88e-12
USP53	0.315	2.47e-13	1.88e-12
ADAM8	0.314	2.49e-13	1.89e-12
TNFRSF10C	0.314	2.54e-13	1.92e-12
KLHL26	0.314	2.62e-13	1.98e-12
WDR55	0.314	2.64e-13	2e-12
DMRT2	0.314	2.65e-13	2.01e-12
MBNL1-AS1	0.314	2.72e-13	2.06e-12
RAPGEF6	0.314	2.73e-13	2.07e-12
FAM114A2	0.314	2.74e-13	2.07e-12
C5ORF49	0.314	2.75e-13	2.08e-12
FMO3	0.314	2.79e-13	2.11e-12
GPR85	0.314	2.85e-13	2.15e-12
ITGAL	0.314	2.86e-13	2.15e-12
MACC1	0.314	2.93e-13	2.21e-12
OR52N4	0.314	2.95e-13	2.22e-12
C11ORF96	0.313	3.06e-13	2.3e-12
PLCXD3	0.313	3.06e-13	2.3e-12
GPER1	0.313	3.07e-13	2.31e-12
CARD9	0.313	3.11e-13	2.34e-12
PGM5	0.313	3.12e-13	2.35e-12
KCNQ5	0.313	3.22e-13	2.42e-12
OSR1	0.313	3.32e-13	2.49e-12
CASQ2	0.313	3.32e-13	2.49e-12
REN	0.313	3.36e-13	2.52e-12
ZNF554	0.313	3.43e-13	2.56e-12
N6AMT1	0.313	3.5e-13	2.61e-12
SLC35A4	0.313	3.52e-13	2.63e-12
PLSCR4	0.312	3.58e-13	2.67e-12
RIMBP3C	0.312	3.59e-13	2.68e-12
FAM117A	0.312	3.63e-13	2.7e-12
GLIPR2	0.312	3.72e-13	2.77e-12
DNAI3	0.312	3.83e-13	2.85e-12
ATP8A1	0.312	3.88e-13	2.88e-12
C11ORF16	0.312	4.09e-13	3.03e-12
HSPB8	0.312	4.13e-13	3.06e-12
ANKMY1	0.312	4.17e-13	3.09e-12
TACC1	0.312	4.18e-13	3.1e-12
TMEM212	0.312	4.19e-13	3.1e-12
CYBB	0.312	4.21e-13	3.12e-12
CD34	0.312	4.24e-13	3.14e-12
DYNLT5	0.311	4.3e-13	3.18e-12
ODAD1	0.311	4.36e-13	3.22e-12
TIMP3	0.311	4.37e-13	3.23e-12
REL	0.311	4.47e-13	3.3e-12
NFAM1	0.311	4.48e-13	3.31e-12
LGALS3	0.311	4.5e-13	3.32e-12
CSF3R	0.311	4.57e-13	3.37e-12
SMAD6	0.311	4.6e-13	3.39e-12
TRMT9B	0.311	4.69e-13	3.45e-12
HR	0.311	4.89e-13	3.6e-12
JAM2	0.311	4.97e-13	3.65e-12
MST1R	0.311	4.97e-13	3.65e-12
SPINK13	0.311	4.98e-13	3.66e-12
RSPH1	0.311	4.99e-13	3.66e-12
ZNF709	0.311	5.03e-13	3.69e-12
MOCS1	0.311	5.08e-13	3.72e-12
NATD1	0.31	5.13e-13	3.75e-12
SESN1	0.31	5.16e-13	3.78e-12
ZNF737	0.31	5.21e-13	3.81e-12
MAP3K19	0.31	5.34e-13	3.9e-12
PYCARD	0.31	5.34e-13	3.91e-12
PRRT3	0.31	5.46e-13	3.99e-12
LGI3	0.31	5.62e-13	4.1e-12
NHS	0.31	5.68e-13	4.14e-12
CDC42BPA	0.31	5.88e-13	4.28e-12
MIRLET7BHG	0.31	5.94e-13	4.32e-12
RANBP3L	0.31	5.95e-13	4.33e-12
CADM3	0.31	6.07e-13	4.42e-12
BTD	0.309	6.22e-13	4.52e-12
ST3GAL1	0.309	6.25e-13	4.54e-12
SUSD4	0.309	6.38e-13	4.62e-12
ZNF25	0.309	6.4e-13	4.64e-12
MTMR10	0.309	6.46e-13	4.68e-12
CFD	0.309	6.48e-13	4.69e-12
IFNAR1	0.309	6.64e-13	4.8e-12
PLXNA2	0.309	6.65e-13	4.8e-12
GPR82	0.309	6.88e-13	4.97e-12
AMIGO1	0.309	7.04e-13	5.08e-12
DHRS7	0.309	7.1e-13	5.12e-12
RCAN2	0.309	7.17e-13	5.17e-12
PDLIM1	0.309	7.17e-13	5.17e-12
CORO1A	0.309	7.19e-13	5.18e-12
SYNE3	0.308	7.37e-13	5.3e-12
SH2B3	0.308	7.55e-13	5.44e-12
CCDC33	0.308	7.57e-13	5.44e-12
GGT8P	0.308	7.82e-13	5.61e-12
ABCD4	0.308	7.92e-13	5.68e-12
SNX2	0.308	7.93e-13	5.68e-12
CYRIA	0.308	8.08e-13	5.78e-12
LRRC37A16P	0.308	8.2e-13	5.86e-12
PCSK5	0.308	8.32e-13	5.94e-12
MATK	0.308	8.44e-13	6.02e-12
PIK3CD	0.308	8.48e-13	6.05e-12
POU3F1	0.308	8.67e-13	6.18e-12
MYOF	0.308	8.69e-13	6.19e-12
GMFG	0.307	8.8e-13	6.26e-12
WDR38	0.307	8.85e-13	6.3e-12
TUBGCP6	0.307	8.89e-13	6.32e-12
LUZP2	0.307	9.06e-13	6.44e-12
ZNF462	0.307	9.2e-13	6.53e-12
MPEG1	0.307	9.24e-13	6.55e-12
FGL2	0.307	9.28e-13	6.58e-12
PRKACA	0.307	9.41e-13	6.67e-12
ERICH3	0.307	9.45e-13	6.7e-12
MROH9	0.307	9.51e-13	6.74e-12
C19ORF44	0.307	9.55e-13	6.76e-12
GATA6	0.307	9.67e-13	6.84e-12
DIO1	0.307	9.77e-13	6.91e-12
TMEM9B	0.307	1.01e-12	7.11e-12
FAM110D	0.307	1.01e-12	7.12e-12
CFAP126	0.307	1.03e-12	7.28e-12
EFHB	0.307	1.04e-12	7.31e-12
ADGB	0.307	1.04e-12	7.33e-12
CHIA	0.306	1.05e-12	7.38e-12
SCAMP2	0.306	1.06e-12	7.46e-12
PARP15	0.306	1.06e-12	7.47e-12
GPM6A	0.306	1.06e-12	7.47e-12
POLDIP3	0.306	1.06e-12	7.47e-12
BCAM	0.306	1.08e-12	7.6e-12
GNGT2	0.306	1.08e-12	7.62e-12
CLEC14A	0.306	1.1e-12	7.73e-12
TSPAN17	0.306	1.1e-12	7.74e-12
CRTAC1	0.306	1.12e-12	7.88e-12
CADPS2	0.306	1.13e-12	7.91e-12
TSPAN9	0.306	1.13e-12	7.94e-12
TPSD1	0.306	1.14e-12	7.98e-12
MED26	0.306	1.15e-12	8.03e-12
TMEM119	0.306	1.16e-12	8.12e-12
GIMAP1	0.306	1.19e-12	8.33e-12
LINC00908	0.306	1.22e-12	8.54e-12
ITM2A	0.306	1.23e-12	8.62e-12
WDFY2	0.306	1.24e-12	8.65e-12
TPPP3	0.305	1.26e-12	8.76e-12
LDLR	0.305	1.26e-12	8.82e-12
ZNF423	0.305	1.28e-12	8.91e-12
CACNA2D4	0.305	1.28e-12	8.95e-12
PCDHGA10	0.305	1.29e-12	8.96e-12
FAAH	0.305	1.29e-12	9e-12
RYR1	0.305	1.31e-12	9.08e-12
ZNF44	0.305	1.34e-12	9.3e-12
METTL7A	0.305	1.35e-12	9.38e-12
EZH1	0.305	1.36e-12	9.44e-12
TEKT3	0.305	1.4e-12	9.73e-12
MSTN	0.305	1.4e-12	9.74e-12
FAM118B	0.305	1.45e-12	1e-11
TRAF1	0.305	1.47e-12	1.02e-11
GIMAP2	0.305	1.48e-12	1.02e-11
INPP5J	0.304	1.49e-12	1.03e-11
TRPV2	0.304	1.51e-12	1.04e-11
LRIT3	0.304	1.51e-12	1.05e-11
CCL19	0.304	1.54e-12	1.07e-11
CAPSL	0.304	1.55e-12	1.07e-11
KLF3-AS1	0.304	1.56e-12	1.08e-11
IQGAP2	0.304	1.57e-12	1.09e-11
CEBPA-DT	0.304	1.58e-12	1.09e-11
PLXDC1	0.304	1.59e-12	1.1e-11
MMP7	0.304	1.63e-12	1.12e-11
RASL12	0.304	1.64e-12	1.13e-11
PCDH1	0.304	1.65e-12	1.14e-11
FGF10	0.304	1.68e-12	1.16e-11
CHRNA6	0.304	1.69e-12	1.16e-11
EML3	0.304	1.71e-12	1.18e-11
FABP3	0.304	1.73e-12	1.19e-11
AKAP6	0.304	1.73e-12	1.19e-11
LRRC3	0.304	1.73e-12	1.19e-11
DSCAML1	0.304	1.74e-12	1.19e-11
KDR	0.304	1.74e-12	1.2e-11
AKAP14	0.304	1.75e-12	1.21e-11
CLINT1	0.304	1.77e-12	1.22e-11
DDX24	0.303	1.77e-12	1.22e-11
ABCC3	0.303	1.78e-12	1.22e-11
IFI16	0.303	1.79e-12	1.23e-11
FOXF1	0.303	1.81e-12	1.24e-11
ALG1	0.303	1.83e-12	1.26e-11
LAT2	0.303	1.85e-12	1.27e-11
SPIB	0.303	1.87e-12	1.28e-11
CDSN	0.303	1.93e-12	1.32e-11
CFAP95	0.303	1.93e-12	1.32e-11
RETSAT	0.303	1.93e-12	1.32e-11
PLCB2	0.303	1.95e-12	1.33e-11
ARC	0.303	1.95e-12	1.34e-11
SAMD4A	0.303	2.02e-12	1.38e-11
CAMK2A	0.303	2.04e-12	1.39e-11
BCHE	0.303	2.04e-12	1.39e-11
CYSTM1	0.303	2.04e-12	1.39e-11
TNN	0.303	2.09e-12	1.42e-11
MS4A15	0.303	2.11e-12	1.43e-11
ACP5	0.302	2.19e-12	1.49e-11
EMP1	0.302	2.2e-12	1.49e-11
CLEC1A	0.302	2.21e-12	1.5e-11
GOLGA2P10	0.302	2.22e-12	1.5e-11
AGPAT3	0.302	2.23e-12	1.51e-11
TCEAL2	0.302	2.33e-12	1.57e-11
GAB1	0.302	2.38e-12	1.61e-11
FGFR2	0.302	2.45e-12	1.66e-11
DNAH11	0.302	2.45e-12	1.66e-11
ZNF214	0.302	2.45e-12	1.66e-11
TRHDE	0.302	2.46e-12	1.66e-11
ATP1B2	0.302	2.48e-12	1.67e-11
FOS	0.302	2.49e-12	1.68e-11
FAM219B	0.301	2.52e-12	1.7e-11
CYTH1	0.301	2.54e-12	1.71e-11
HLA-F-AS1	0.301	2.59e-12	1.74e-11
ST6GALNAC2	0.301	2.59e-12	1.74e-11
PRR32	0.301	2.61e-12	1.75e-11
KIAA0513	0.301	2.62e-12	1.76e-11
RABL2B	0.301	2.62e-12	1.76e-11
DYNC2H1	0.301	2.66e-12	1.79e-11
SLC44A2	0.301	2.66e-12	1.79e-11
SCUBE2	0.301	2.67e-12	1.8e-11
RCSD1	0.301	2.7e-12	1.81e-11
DPP7	0.301	2.73e-12	1.83e-11
CHI3L2	0.301	2.74e-12	1.84e-11
DNAH6	0.301	2.8e-12	1.88e-11
ARHGAP15	0.301	2.87e-12	1.92e-11
DDB2	0.301	2.91e-12	1.95e-11
ADAMTSL3	0.301	2.95e-12	1.97e-11
MAML1	0.301	2.99e-12	2e-11
ARHGAP27	0.3	3e-12	2.01e-11
RBP5	0.3	3.09e-12	2.06e-11
NRG2	0.3	3.09e-12	2.06e-11
ITGA4	0.3	3.1e-12	2.07e-11
APOD	0.3	3.17e-12	2.11e-11
ATP11A	0.3	3.18e-12	2.12e-11
CD69	0.3	3.24e-12	2.16e-11
PIFO	0.3	3.28e-12	2.18e-11
ATP6V1B2	0.3	3.28e-12	2.18e-11
MMP24	0.3	3.3e-12	2.19e-11
MYH1	0.3	3.32e-12	2.21e-11
ANKRD22	0.3	3.37e-12	2.24e-11
CD28	0.3	3.39e-12	2.25e-11
STARD8	0.3	3.41e-12	2.26e-11
TRIM51	0.3	3.44e-12	2.28e-11
GLIS3	0.3	3.45e-12	2.29e-11
ITM2B	0.3	3.49e-12	2.31e-11
LMOD3	0.3	3.51e-12	2.32e-11
CDS1	0.3	3.52e-12	2.33e-11
MAPRE3	0.3	3.54e-12	2.34e-11
MEF2A	0.3	3.56e-12	2.35e-11
