# Supplementary material for: Clinical significance of STING expression and methylation in lung adenocarcinoma based on bioinformatics analysis
Source: Sci Rep. 2022 Aug 17;12:13951. doi: 10.1038/s41598-022-18278-6 (PMC9385651; doi:10.1038/s41598-022-18278-6)
Supplement: Supplementary file 2 — Supplementary Information 2. [file 41598_2022_18278_MOESM2_ESM.zip › Supplementary Information 2/Supplementary Table S4.xlsx]

## Sheet: sheet1
Supplementary Table S4. Genes that negatively correlated with STING expression in TCGA LUAD.
Correlated Gene	Spearman's Correlation	P-value	q-value
NUF2	-0.62	3.18e-56	3.17e-52
AURKA	-0.618	8.3e-56	5.53e-52
OIP5	-0.615	3.39e-55	1.69e-51
FAM72B	-0.608	1.36e-53	3.89e-50
SNRPA1	-0.596	4.26e-51	6.56e-48
FAM72D	-0.592	4.08e-50	5.44e-47
CENPA	-0.589	1.24e-49	1.37e-46
CDCA3	-0.589	1.24e-49	1.37e-46
NEK2	-0.589	1.59e-49	1.67e-46
KIF2C	-0.588	2.02e-49	1.85e-46
AUNIP	-0.587	3.27e-49	2.84e-46
PBK	-0.586	5.22e-49	4.17e-46
CABYR	-0.585	7.86e-49	6.04e-46
TROAP	-0.583	2.44e-48	1.74e-45
GTPBP4	-0.578	1.77e-47	1.12e-44
HJURP	-0.576	5.75e-47	3.28e-44
TTK	-0.575	8.77e-47	4.74e-44
FAM72A	-0.573	1.77e-46	8.96e-44
PFN2	-0.573	1.79e-46	8.96e-44
KIF23	-0.572	2.47e-46	1.21e-43
SKA3	-0.572	3.32e-46	1.51e-43
PRC1	-0.569	1.04e-45	4.53e-43
TPX2	-0.569	1.09e-45	4.62e-43
SKA1	-0.569	1.26e-45	5.26e-43
CDC20	-0.568	1.57e-45	6.42e-43
PIMREG	-0.567	3.19e-45	1.18e-42
DEPDC1	-0.566	4.34e-45	1.58e-42
SPAG5	-0.565	5.03e-45	1.8e-42
MCM10	-0.564	9.89e-45	3.47e-42
UBE2T	-0.563	1.53e-44	5.19e-42
BIRC5	-0.562	2.49e-44	8.3e-42
CCNB2	-0.562	2.74e-44	8.98e-42
PARPBP	-0.561	3.3e-44	1.04e-41
NEIL3	-0.561	3.33e-44	1.04e-41
MIX23	-0.559	6.5e-44	2e-41
NCAPG	-0.558	1.11e-43	3.23e-41
EXO1	-0.558	1.15e-43	3.29e-41
RAD51AP1	-0.558	1.33e-43	3.73e-41
KIFC1	-0.558	1.44e-43	3.99e-41
CSE1L	-0.557	1.58e-43	4.27e-41
AURKB	-0.557	2.23e-43	5.94e-41
FOXM1	-0.556	2.84e-43	7.47e-41
MYBL2	-0.556	3.08e-43	8e-41
BUB1B	-0.555	3.57e-43	9.14e-41
NCAPH	-0.554	5.7e-43	1.42e-40
SELENOI	-0.553	1.18e-42	2.84e-40
RAD54B	-0.551	2.29e-42	5.46e-40
CDCA8	-0.55	3.93e-42	9.24e-40
CIP2A	-0.549	5.49e-42	1.26e-39
ZWINT	-0.549	5.85e-42	1.33e-39
SUV39H2	-0.546	1.71e-41	3.77e-39
SGO1	-0.546	1.97e-41	4.28e-39
KNSTRN	-0.546	2.02e-41	4.33e-39
ESPL1	-0.545	2.42e-41	5.15e-39
CENPW	-0.544	3.62e-41	7.62e-39
CDCA5	-0.544	4.08e-41	8.49e-39
NDC80	-0.543	4.83e-41	9.95e-39
BLM	-0.543	5.6e-41	1.12e-38
TRIP13	-0.543	5.66e-41	1.12e-38
MTFR2	-0.542	7.11e-41	1.39e-38
CDKN3	-0.542	7.92e-41	1.54e-38
ORC6	-0.541	1.09e-40	2.1e-38
RACGAP1	-0.54	1.59e-40	3e-38
ASPM	-0.54	1.71e-40	3.16e-38
CCNA2	-0.539	2.43e-40	4.42e-38
SPC25	-0.539	2.61e-40	4.71e-38
CEP55	-0.539	2.81e-40	4.97e-38
GINS1	-0.538	3.89e-40	6.82e-38
CKS1B	-0.538	3.94e-40	6.85e-38
DSCC1	-0.537	5.32e-40	9.18e-38
TDG	-0.537	6.6e-40	1.13e-37
NUSAP1	-0.536	8.41e-40	1.38e-37
ZWILCH	-0.536	9.88e-40	1.61e-37
DLGAP5	-0.533	2.39e-39	3.79e-37
KIF14	-0.533	3.08e-39	4.8e-37
ANAPC7	-0.532	4.57e-39	6.98e-37
FANCI	-0.531	5.4e-39	8.11e-37
BUB1	-0.531	6.75e-39	9.99e-37
TIMELESS	-0.531	7.18e-39	1.06e-36
KIF4A	-0.53	8.9e-39	1.28e-36
RFC4	-0.529	1.21e-38	1.69e-36
FAM83D	-0.529	1.47e-38	2.04e-36
POLQ	-0.528	1.55e-38	2.14e-36
CENPO	-0.528	1.85e-38	2.51e-36
KIF15	-0.527	3.09e-38	4.12e-36
PLK1	-0.527	3.16e-38	4.19e-36
TICRR	-0.526	4.37e-38	5.71e-36
HPDL	-0.525	5.17e-38	6.71e-36
CDC45	-0.524	7.45e-38	9.42e-36
CDCA2	-0.524	7.7e-38	9.68e-36
CDC25A	-0.521	2.77e-37	3.38e-35
ORC1	-0.521	2.79e-37	3.38e-35
XPOT	-0.52	3.31e-37	3.91e-35
MELK	-0.52	3.42e-37	4.02e-35
TOP2A	-0.519	5.51e-37	6.37e-35
AURKAP1	-0.518	7.67e-37	8.76e-35
CDK1	-0.518	8.94e-37	1.02e-34
CENPE	-0.517	9.89e-37	1.12e-34
SRSF9	-0.517	1.02e-36	1.14e-34
KIF11	-0.517	1.23e-36	1.37e-34
MTHFD2	-0.517	1.24e-36	1.38e-34
UCK2	-0.516	1.5e-36	1.66e-34
RAD51	-0.516	1.56e-36	1.72e-34
POLE2	-0.515	2.05e-36	2.21e-34
SPATS2	-0.514	2.93e-36	3.12e-34
KPNA2	-0.514	2.96e-36	3.13e-34
CCNB1	-0.513	5.46e-36	5.68e-34
CCT5	-0.512	6.13e-36	6.28e-34
PDSS1	-0.512	6.58e-36	6.68e-34
NCAPG2	-0.512	7.38e-36	7.41e-34
EME1	-0.511	1.02e-35	1.01e-33
FAM136A	-0.511	1.09e-35	1.07e-33
SGO2	-0.511	1.12e-35	1.1e-33
HROB	-0.511	1.16e-35	1.13e-33
EIF4A3	-0.51	1.34e-35	1.28e-33
CENPF	-0.509	1.88e-35	1.77e-33
HASPIN	-0.509	2.01e-35	1.88e-33
ERCC6L	-0.509	2.14e-35	1.99e-33
ARHGAP11A	-0.508	2.67e-35	2.45e-33
ESCO2	-0.507	3.51e-35	3.16e-33
RAN	-0.507	3.73e-35	3.34e-33
MASTL	-0.507	3.92e-35	3.5e-33
RAD54L	-0.507	3.94e-35	3.5e-33
RBM28	-0.507	4.24e-35	3.75e-33
CDC6	-0.506	6.03e-35	5.26e-33
PCLAF	-0.506	6.46e-35	5.61e-33
PSRC1	-0.505	8.63e-35	7.44e-33
TMPO	-0.505	8.69e-35	7.46e-33
CKAP2L	-0.504	1.04e-34	8.83e-33
KIF18B	-0.501	2.94e-34	2.42e-32
ARHGEF39	-0.501	3.26e-34	2.67e-32
PGAM5	-0.5	4.21e-34	3.39e-32
PAWR	-0.5	5.21e-34	4.15e-32
MAD2L1	-0.5	5.55e-34	4.4e-32
MRPL42	-0.499	7.56e-34	5.87e-32
HSPD1	-0.498	8.21e-34	6.34e-32
GTSE1	-0.498	8.58e-34	6.57e-32
DTYMK	-0.498	9.81e-34	7.49e-32
DNMT3B	-0.497	1.46e-33	1.1e-31
CHEK1	-0.496	1.95e-33	1.46e-31
CENPN	-0.495	2.29e-33	1.69e-31
PSMD14	-0.495	2.75e-33	2.03e-31
DBF4	-0.495	2.81e-33	2.06e-31
PLK4	-0.493	5.16e-33	3.74e-31
UBE2C	-0.492	7.44e-33	5.33e-31
TRAIP	-0.491	9.58e-33	6.79e-31
BAG2	-0.491	1.18e-32	8.34e-31
DEPDC1B	-0.49	1.27e-32	8.9e-31
MRPL47	-0.49	1.46e-32	1.02e-30
DNA2	-0.489	1.8e-32	1.24e-30
DARS2	-0.489	1.92e-32	1.33e-30
SSB	-0.488	2.57e-32	1.74e-30
ECT2	-0.488	2.62e-32	1.76e-30
CCDC77	-0.488	2.73e-32	1.83e-30
UCHL1	-0.487	3.79e-32	2.51e-30
RIOK1	-0.486	5.02e-32	3.29e-30
RFC3	-0.486	6.14e-32	4e-30
MTPAP	-0.485	6.8e-32	4.38e-30
MEST	-0.485	6.81e-32	4.38e-30
TUBA1C	-0.485	7.27e-32	4.65e-30
TBC1D31	-0.485	7.29e-32	4.65e-30
GGH	-0.485	8.43e-32	5.33e-30
PFDN4	-0.484	1.04e-31	6.55e-30
HSPE1	-0.484	1.1e-31	6.88e-30
DENR	-0.484	1.2e-31	7.45e-30
SNRPD1	-0.482	1.72e-31	1.06e-29
PEDS1	-0.482	2.08e-31	1.28e-29
HMGA1	-0.481	2.64e-31	1.6e-29
TEDC2	-0.481	2.78e-31	1.67e-29
SNRPF	-0.481	2.78e-31	1.67e-29
STMN1	-0.479	4.68e-31	2.78e-29
TACC3	-0.479	5.22e-31	3.08e-29
MCM7	-0.477	1.08e-30	6.2e-29
CDC25C	-0.476	1.32e-30	7.51e-29
MARS1	-0.476	1.33e-30	7.55e-29
SASS6	-0.475	1.61e-30	9.03e-29
RFC5	-0.475	1.77e-30	9.87e-29
C1ORF112	-0.475	1.91e-30	1.06e-28
PIF1	-0.475	2.09e-30	1.15e-28
UBE2V2	-0.474	2.38e-30	1.31e-28
KNTC1	-0.473	3.42e-30	1.86e-28
DDX55	-0.473	3.64e-30	1.97e-28
VRK1	-0.473	3.91e-30	2.11e-28
EZH2	-0.472	5.64e-30	3.02e-28
UNG	-0.47	8.57e-30	4.56e-28
PSMD12	-0.469	1.12e-29	5.82e-28
MCM8	-0.468	1.78e-29	9.12e-28
PSMC3IP	-0.467	2.66e-29	1.36e-27
CCDC167	-0.466	2.79e-29	1.42e-27
MAPKAPK5	-0.466	2.87e-29	1.46e-27
BRIX1	-0.466	3.15e-29	1.59e-27
UBE2S	-0.465	3.74e-29	1.88e-27
ZNF695	-0.464	5.04e-29	2.51e-27
PDHX	-0.464	5.68e-29	2.82e-27
MFSD2B	-0.463	6.95e-29	3.41e-27
PAK1IP1	-0.463	7.03e-29	3.43e-27
RBM17	-0.463	7.46e-29	3.64e-27
WDR12	-0.463	8.12e-29	3.94e-27
GCLC	-0.462	1.08e-28	5.17e-27
H2BC17	-0.462	1.17e-28	5.62e-27
DSN1	-0.462	1.2e-28	5.74e-27
NCAPD2	-0.461	1.35e-28	6.44e-27
CTSV	-0.46	1.94e-28	9.18e-27
MTMR2	-0.46	2.03e-28	9.55e-27
XRCC2	-0.46	2.08e-28	9.75e-27
NUP37	-0.46	2.23e-28	1.04e-26
HDGF	-0.459	2.49e-28	1.15e-26
ECE2	-0.459	2.94e-28	1.36e-26
BYSL	-0.458	3.28e-28	1.51e-26
GINS4	-0.457	4.85e-28	2.22e-26
RUVBL1	-0.457	5.19e-28	2.36e-26
RANBP1	-0.456	5.73e-28	2.58e-26
HDAC2	-0.456	7.08e-28	3.18e-26
E2F1	-0.456	7.4e-28	3.31e-26
GNPNAT1	-0.455	8.22e-28	3.66e-26
TFG	-0.455	8.57e-28	3.81e-26
DNAJC9	-0.454	1.1e-27	4.86e-26
WDR75	-0.454	1.12e-27	4.9e-26
CCT3	-0.454	1.31e-27	5.68e-26
TOPBP1	-0.453	1.44e-27	6.21e-26
CENPL	-0.453	1.78e-27	7.64e-26
HILPDA	-0.453	1.78e-27	7.64e-26
PCNA	-0.452	1.95e-27	8.34e-26
PAICS	-0.452	2.4e-27	1.02e-25
MIS18A	-0.452	2.41e-27	1.02e-25
INTS8	-0.451	2.62e-27	1.11e-25
CDT1	-0.451	2.74e-27	1.16e-25
CENPI	-0.451	2.81e-27	1.18e-25
H2AZ1	-0.451	2.98e-27	1.25e-25
PSMB5	-0.451	3.19e-27	1.33e-25
FANCB	-0.45	3.8e-27	1.58e-25
PUS1	-0.45	4.23e-27	1.75e-25
NOP56	-0.449	4.72e-27	1.93e-25
SRGAP1	-0.449	4.79e-27	1.96e-25
EEF1E1	-0.449	5.2e-27	2.12e-25
HMMR	-0.449	5.45e-27	2.22e-25
NOL7	-0.449	5.5e-27	2.23e-25
RAD21	-0.448	7.02e-27	2.83e-25
RCOR2	-0.448	7.67e-27	3.07e-25
FBXO45	-0.447	8.18e-27	3.25e-25
COA7	-0.447	8.54e-27	3.38e-25
DIAPH3	-0.447	8.59e-27	3.39e-25
BORA	-0.447	8.96e-27	3.52e-25
MTBP	-0.447	9.02e-27	3.54e-25
FEN1	-0.446	1.09e-26	4.24e-25
SKP2	-0.446	1.3e-26	5.01e-25
BCCIP	-0.445	1.54e-26	5.88e-25
PSMD11	-0.445	1.56e-26	5.92e-25
XPO1	-0.445	1.82e-26	6.88e-25
KIF20B	-0.443	2.94e-26	1.1e-24
FAM24B	-0.443	3.19e-26	1.18e-24
TSACC	-0.442	3.41e-26	1.26e-24
EIF2S2	-0.442	3.74e-26	1.38e-24
STIL	-0.442	3.95e-26	1.45e-24
CDK2	-0.442	4.07e-26	1.49e-24
KRR1	-0.442	4.28e-26	1.55e-24
DDIAS	-0.442	4.36e-26	1.58e-24
MCM2	-0.442	4.47e-26	1.62e-24
ANLN	-0.441	4.61e-26	1.67e-24
POC1A	-0.44	6.07e-26	2.18e-24
SUDS3	-0.44	6.23e-26	2.23e-24
METTL21A	-0.44	6.37e-26	2.27e-24
ATP5F1B	-0.44	6.38e-26	2.27e-24
ATAD2	-0.44	6.49e-26	2.31e-24
FBXO5	-0.44	7.5e-26	2.65e-24
GINS2	-0.439	8.26e-26	2.9e-24
PNPT1	-0.439	9.18e-26	3.2e-24
SNRPB	-0.439	9.94e-26	3.46e-24
DUS4L	-0.438	1.27e-25	4.38e-24
IGF2BP3	-0.437	1.44e-25	4.94e-24
KIF18A	-0.437	1.64e-25	5.62e-24
RAE1	-0.437	1.69e-25	5.76e-24
CUL2	-0.437	1.72e-25	5.86e-24
KNL1	-0.436	2.01e-25	6.8e-24
NUP107	-0.436	2.03e-25	6.86e-24
PRTFDC1	-0.436	2.08e-25	7.02e-24
PWP1	-0.436	2.09e-25	7.05e-24
MRPL3	-0.436	2.34e-25	7.84e-24
SMIM13	-0.435	2.98e-25	9.86e-24
CKAP2	-0.435	2.98e-25	9.86e-24
CCT2	-0.434	4.18e-25	1.36e-23
PGD	-0.434	4.2e-25	1.37e-23
RAB5IF	-0.433	4.59e-25	1.49e-23
SRXN1	-0.433	4.59e-25	1.49e-23
KMT5A	-0.433	4.71e-25	1.52e-23
ILF2	-0.433	5.32e-25	1.71e-23
NOL10	-0.433	5.45e-25	1.75e-23
MKI67	-0.432	5.63e-25	1.8e-23
CMAS	-0.432	6.42e-25	2.04e-23
TARS1	-0.432	6.73e-25	2.12e-23
C12ORF73	-0.432	7.09e-25	2.23e-23
KIF20A	-0.431	7.73e-25	2.42e-23
SMUG1	-0.431	8.76e-25	2.72e-23
TMEM106C	-0.43	1.1e-24	3.38e-23
FAAP24	-0.429	1.41e-24	4.27e-23
LIN9	-0.429	1.44e-24	4.36e-23
SUPV3L1	-0.429	1.5e-24	4.54e-23
ACP1	-0.429	1.53e-24	4.62e-23
ALYREF	-0.429	1.59e-24	4.78e-23
CACYBP	-0.428	1.83e-24	5.44e-23
TYMS	-0.427	2.2e-24	6.52e-23
R3HDM1	-0.427	2.23e-24	6.59e-23
GMNN	-0.427	2.61e-24	7.66e-23
TOMM40	-0.427	2.73e-24	8e-23
ACTL6A	-0.427	2.75e-24	8.05e-23
PRIM1	-0.427	2.84e-24	8.28e-23
INCENP	-0.426	2.96e-24	8.59e-23
DCAF13	-0.426	2.96e-24	8.59e-23
CHCHD3	-0.426	3.36e-24	9.7e-23
PACC1	-0.425	3.81e-24	1.09e-22
STRAP	-0.425	3.81e-24	1.09e-22
PDCD5	-0.425	3.91e-24	1.11e-22
CTPS1	-0.425	3.93e-24	1.12e-22
PKMYT1	-0.425	4.07e-24	1.15e-22
H3C2	-0.425	4.64e-24	1.31e-22
CHEK2	-0.425	4.81e-24	1.35e-22
PRR11	-0.424	4.99e-24	1.4e-22
RECQL4	-0.424	5e-24	1.4e-22
MSH2	-0.424	5.01e-24	1.4e-22
NABP2	-0.424	5.19e-24	1.45e-22
MLLT11	-0.423	6.59e-24	1.83e-22
CDC123	-0.423	6.65e-24	1.84e-22
TMEM69	-0.423	7.26e-24	2e-22
MCM4	-0.423	8.28e-24	2.28e-22
TBC1D7	-0.422	9.21e-24	2.52e-22
CCDC34	-0.422	9.41e-24	2.57e-22
CDC7	-0.422	1.03e-23	2.82e-22
TESMIN	-0.421	1.14e-23	3.07e-22
CHORDC1	-0.421	1.22e-23	3.3e-22
BRCA1	-0.421	1.26e-23	3.36e-22
CENPU	-0.42	1.45e-23	3.85e-22
MCM6	-0.42	1.7e-23	4.45e-22
ATAD5	-0.419	1.94e-23	5.05e-22
PFDN2	-0.419	1.96e-23	5.09e-22
MRPS35	-0.419	2.09e-23	5.42e-22
C18ORF54	-0.419	2.23e-23	5.76e-22
PTS	-0.419	2.39e-23	6.17e-22
FANCG	-0.418	2.56e-23	6.55e-22
HELLS	-0.418	2.65e-23	6.78e-22
XPO5	-0.418	2.67e-23	6.82e-22
SAPCD2	-0.418	2.78e-23	7.07e-22
NAA50	-0.418	2.8e-23	7.11e-22
YBX2	-0.418	3.05e-23	7.73e-22
MRGBP	-0.417	3.44e-23	8.68e-22
CCDC150	-0.417	3.77e-23	9.48e-22
TPRKB	-0.417	3.97e-23	9.96e-22
CASC15	-0.417	4.05e-23	1.01e-21
STMP1	-0.417	4.07e-23	1.02e-21
ADAMTS20	-0.416	4.26e-23	1.06e-21
SENP1	-0.416	4.62e-23	1.15e-21
FANCD2	-0.416	4.71e-23	1.16e-21
BRI3BP	-0.415	5.39e-23	1.33e-21
CCDC43	-0.415	5.5e-23	1.35e-21
SHCBP1	-0.415	6.47e-23	1.58e-21
E2F8	-0.415	6.77e-23	1.65e-21
C5ORF34	-0.414	7.93e-23	1.91e-21
SOHLH1	-0.414	8.07e-23	1.94e-21
CSTF3	-0.414	8.27e-23	1.99e-21
NDUFS1	-0.414	8.37e-23	2.01e-21
FARSB	-0.414	8.77e-23	2.1e-21
MAIP1	-0.413	9.11e-23	2.17e-21
ZC3H15	-0.413	9.22e-23	2.2e-21
SEPHS1	-0.413	9.96e-23	2.37e-21
CKS2	-0.413	1.06e-22	2.51e-21
CDCA4	-0.413	1.06e-22	2.51e-21
RSRC1	-0.413	1.1e-22	2.58e-21
RAB10	-0.413	1.17e-22	2.74e-21
NAA25	-0.412	1.29e-22	3.04e-21
MTFR1	-0.412	1.39e-22	3.25e-21
CCDC59	-0.411	1.7e-22	3.92e-21
PPP2R1B	-0.41	2.09e-22	4.81e-21
UHRF1	-0.41	2.12e-22	4.88e-21
COQ3	-0.41	2.17e-22	4.97e-21
KCMF1	-0.41	2.31e-22	5.28e-21
NDUFAF4	-0.41	2.52e-22	5.74e-21
EIF4EBP1	-0.409	2.79e-22	6.3e-21
HSPA14	-0.409	3.2e-22	7.19e-21
RPAP3	-0.408	3.43e-22	7.69e-21
FKBP4	-0.408	3.48e-22	7.81e-21
MRTO4	-0.408	3.65e-22	8.18e-21
DTL	-0.408	3.86e-22	8.62e-21
DNAJB11	-0.407	4.57e-22	1.02e-20
PA2G4	-0.407	4.93e-22	1.09e-20
NKIRAS2	-0.407	4.96e-22	1.1e-20
E2F3	-0.405	7.43e-22	1.62e-20
SPC24	-0.405	7.86e-22	1.71e-20
PSAT1	-0.405	8.8e-22	1.91e-20
KDM1A	-0.404	9.65e-22	2.09e-20
ARTN	-0.404	9.95e-22	2.14e-20
TXNRD1	-0.404	1.11e-21	2.37e-20
DBF4B	-0.403	1.16e-21	2.48e-20
TUBG1	-0.403	1.21e-21	2.59e-20
MRPS16	-0.403	1.34e-21	2.85e-20
TMPO-AS1	-0.403	1.42e-21	3.01e-20
TOMM70	-0.402	1.5e-21	3.17e-20
RPP40	-0.402	1.54e-21	3.26e-20
DNM1L	-0.402	1.56e-21	3.29e-20
DKC1	-0.402	1.64e-21	3.45e-20
C19ORF48	-0.402	1.69e-21	3.54e-20
TMEM14A	-0.402	1.85e-21	3.85e-20
MAGOHB	-0.401	1.93e-21	4.01e-20
GABPB1	-0.401	1.99e-21	4.12e-20
GLDC	-0.401	2.16e-21	4.47e-20
COA6	-0.401	2.17e-21	4.5e-20
ARHGAP11B	-0.401	2.38e-21	4.9e-20
GNG4	-0.401	2.4e-21	4.95e-20
E2F2	-0.401	2.41e-21	4.96e-20
CCAR1	-0.4	2.51e-21	5.16e-20
NELFCD	-0.4	2.73e-21	5.58e-20
KIAA1549	-0.4	2.74e-21	5.59e-20
TRIM16L	-0.4	2.91e-21	5.92e-20
WDHD1	-0.4	2.92e-21	5.93e-20
TBRG4	-0.4	2.97e-21	6.03e-20
LRPPRC	-0.399	3.29e-21	6.64e-20
ACRV1	-0.399	3.38e-21	6.8e-20
TCP1	-0.399	3.39e-21	6.82e-20
E2F6	-0.399	3.48e-21	6.99e-20
EIF2B1	-0.399	3.6e-21	7.22e-20
DIABLO	-0.399	3.67e-21	7.35e-20
KPNA4	-0.399	3.8e-21	7.58e-20
DDX52	-0.399	3.87e-21	7.7e-20
ZYG11A	-0.398	4.05e-21	8.06e-20
TRMT6	-0.398	4.12e-21	8.18e-20
MEMO1	-0.398	4.23e-21	8.38e-20
ACTR6	-0.398	4.87e-21	9.6e-20
TGIF1	-0.398	5.06e-21	9.96e-20
DONSON	-0.397	5.22e-21	1.03e-19
NOP58	-0.397	5.24e-21	1.03e-19
ZC3HC1	-0.397	5.46e-21	1.07e-19
DYNLL1	-0.397	5.76e-21	1.13e-19
PSMD7	-0.397	6.27e-21	1.22e-19
CHD7	-0.397	6.29e-21	1.22e-19
MRPL13	-0.397	6.48e-21	1.26e-19
LIN28B	-0.396	7.88e-21	1.52e-19
PIGU	-0.396	8.17e-21	1.57e-19
H2AX	-0.396	8.17e-21	1.57e-19
STIP1	-0.395	8.93e-21	1.71e-19
TSKU	-0.395	9.05e-21	1.73e-19
WDR43	-0.395	9.16e-21	1.75e-19
SLC16A14	-0.395	9.58e-21	1.83e-19
TLK1	-0.395	1.05e-20	1.99e-19
PFDN6	-0.394	1.12e-20	2.12e-19
PDCD10	-0.394	1.19e-20	2.26e-19
DPM1	-0.394	1.21e-20	2.28e-19
PRELID3B	-0.394	1.25e-20	2.35e-19
WRNIP1	-0.393	1.36e-20	2.57e-19
PSMD1	-0.393	1.4e-20	2.62e-19
TUBA1B	-0.393	1.42e-20	2.66e-19
HYLS1	-0.393	1.49e-20	2.78e-19
ZNF367	-0.393	1.54e-20	2.87e-19
YME1L1	-0.393	1.54e-20	2.87e-19
SLC7A5	-0.393	1.58e-20	2.94e-19
IFRD1	-0.393	1.63e-20	3.02e-19
MRPL12	-0.393	1.64e-20	3.04e-19
CCNE1	-0.392	1.74e-20	3.2e-19
CCT6A	-0.392	1.74e-20	3.2e-19
TMEM14B	-0.392	1.77e-20	3.26e-19
INTS13	-0.392	2.09e-20	3.81e-19
USP14	-0.392	2.19e-20	3.98e-19
CBX2	-0.391	2.38e-20	4.33e-19
TAF11	-0.391	2.54e-20	4.6e-19
KPNB1	-0.391	2.71e-20	4.87e-19
SEM1	-0.391	2.71e-20	4.88e-19
DDX27	-0.39	2.82e-20	5.06e-19
TIPIN	-0.39	2.87e-20	5.15e-19
SMC2	-0.39	2.89e-20	5.18e-19
CCNF	-0.39	2.99e-20	5.34e-19
TEX30	-0.39	3.27e-20	5.83e-19
SNRPC	-0.39	3.37e-20	5.98e-19
ANAPC5	-0.389	3.65e-20	6.47e-19
C17ORF75	-0.389	3.76e-20	6.65e-19
TIMM23	-0.389	3.76e-20	6.65e-19
CMSS1	-0.389	3.87e-20	6.82e-19
MRPL48	-0.389	4e-20	7.04e-19
LARP4	-0.389	4.23e-20	7.43e-19
MTCH2	-0.388	4.62e-20	8.09e-19
NDUFA9	-0.388	4.8e-20	8.4e-19
RPN2	-0.388	4.83e-20	8.45e-19
TWF1	-0.388	4.92e-20	8.6e-19
MAGEA6	-0.388	5.01e-20	8.73e-19
ASF1B	-0.388	5.01e-20	8.73e-19
PPIL1	-0.388	5.26e-20	9.15e-19
TOMM5	-0.387	5.75e-20	9.97e-19
NUDT15	-0.387	5.75e-20	9.97e-19
CENPM	-0.387	5.84e-20	1.01e-18
NSUN2	-0.387	6.12e-20	1.06e-18
MFN1	-0.387	6.81e-20	1.17e-18
STC2	-0.387	7.18e-20	1.23e-18
FIGN	-0.386	7.36e-20	1.26e-18
UGDH	-0.386	8.09e-20	1.38e-18
PSMA4	-0.386	8.71e-20	1.48e-18
C10ORF88B	-0.386	8.75e-20	1.49e-18
IQGAP3	-0.386	8.89e-20	1.51e-18
GMPS	-0.385	1.11e-19	1.87e-18
GNL3	-0.384	1.21e-19	2.03e-18
CEP85	-0.384	1.22e-19	2.05e-18
MFF	-0.384	1.32e-19	2.21e-18
CHRNA5	-0.384	1.32e-19	2.22e-18
CLSPN	-0.384	1.36e-19	2.28e-18
PDK1	-0.383	1.54e-19	2.56e-18
GTF3C3	-0.383	1.76e-19	2.91e-18
CMC2	-0.383	1.84e-19	3.03e-18
VPS33A	-0.382	1.89e-19	3.11e-18
MAGEC2	-0.382	1.98e-19	3.24e-18
MYL6B	-0.382	2.04e-19	3.33e-18
RACGAP1P1	-0.382	2.15e-19	3.5e-18
RNFT2	-0.382	2.16e-19	3.51e-18
GEMIN2	-0.382	2.17e-19	3.52e-18
CCNE2	-0.381	2.42e-19	3.9e-18
NIF3L1	-0.381	2.47e-19	3.99e-18
SUZ12	-0.381	2.64e-19	4.25e-18
MSANTD3	-0.38	2.96e-19	4.73e-18
BOLA3	-0.38	3e-19	4.78e-18
MRPS30	-0.38	3.01e-19	4.79e-18
UQCRHL	-0.38	3.05e-19	4.85e-18
MRPL15	-0.38	3.05e-19	4.85e-18
DNMT3A	-0.38	3.05e-19	4.85e-18
DNAJC2	-0.38	3.44e-19	5.45e-18
ELOC	-0.38	3.46e-19	5.48e-18
PDRG1	-0.38	3.6e-19	5.68e-18
MAGEA2	-0.38	3.61e-19	5.7e-18
UBE2K	-0.38	3.71e-19	5.84e-18
AIMP2	-0.379	3.85e-19	6.05e-18
UBE2N	-0.379	3.9e-19	6.12e-18
DGUOK	-0.379	4.57e-19	7.13e-18
TRIM37	-0.379	4.63e-19	7.21e-18
MTIF2	-0.379	4.67e-19	7.27e-18
MRPL37	-0.379	4.68e-19	7.28e-18
UQCRH	-0.378	4.96e-19	7.68e-18
CENPH	-0.378	4.97e-19	7.69e-18
ZNF639	-0.378	5.08e-19	7.85e-18
PPAT	-0.378	5.43e-19	8.38e-18
PTCD3	-0.378	5.66e-19	8.71e-18
H2AC17	-0.378	5.88e-19	9.04e-18
CYCS	-0.377	6e-19	9.2e-18
DCLRE1A	-0.377	6.07e-19	9.3e-18
YES1	-0.377	6.56e-19	1e-17
SEC61A2	-0.377	6.64e-19	1.01e-17
MRPL30	-0.377	7.01e-19	1.07e-17
PTGES3	-0.377	7.15e-19	1.09e-17
CCDC138	-0.377	7.18e-19	1.09e-17
CCDC86	-0.376	7.69e-19	1.16e-17
UBA2	-0.376	7.73e-19	1.17e-17
CYC1	-0.376	7.81e-19	1.18e-17
MTA3	-0.376	7.86e-19	1.19e-17
ESF1	-0.376	8.01e-19	1.21e-17
CPSF3	-0.376	8.02e-19	1.21e-17
NDUFA12	-0.376	8.06e-19	1.21e-17
NUDCD1	-0.376	8.07e-19	1.21e-17
TAF6	-0.376	8.69e-19	1.3e-17
SPDL1	-0.376	8.76e-19	1.31e-17
PSMD4	-0.376	8.8e-19	1.32e-17
RRP36	-0.375	9.64e-19	1.43e-17
CSAG1	-0.375	1.02e-18	1.52e-17
MED20	-0.375	1.08e-18	1.59e-17
DHX37	-0.375	1.09e-18	1.61e-17
SLC25A15	-0.375	1.13e-18	1.66e-17
POPDC3	-0.374	1.18e-18	1.74e-17
FLAD1	-0.374	1.25e-18	1.82e-17
NOP2	-0.374	1.26e-18	1.84e-17
C10ORF88	-0.374	1.28e-18	1.87e-17
GTF2E1	-0.374	1.29e-18	1.88e-17
PPP6R3	-0.374	1.29e-18	1.88e-17
RPL39L	-0.374	1.3e-18	1.89e-17
PPIF	-0.374	1.38e-18	2e-17
NECAB2	-0.374	1.45e-18	2.11e-17
CBS	-0.373	1.6e-18	2.31e-17
CEBPG	-0.373	1.66e-18	2.4e-17
ZC3H8	-0.373	1.67e-18	2.41e-17
VTA1	-0.373	1.69e-18	2.43e-17
CLPB	-0.373	1.75e-18	2.52e-17
ENOPH1	-0.372	1.87e-18	2.67e-17
PSME4	-0.372	1.9e-18	2.72e-17
PRDX1	-0.372	2.06e-18	2.93e-17
ZMYND19	-0.372	2.07e-18	2.95e-17
PAPOLA	-0.372	2.1e-18	2.99e-17
NUP205	-0.372	2.18e-18	3.1e-17
KIF4B	-0.372	2.2e-18	3.12e-17
HTATIP2	-0.371	2.41e-18	3.41e-17
LTV1	-0.371	2.45e-18	3.47e-17
POP1	-0.371	2.47e-18	3.49e-17
MAGEA3	-0.371	2.62e-18	3.7e-17
MAP6D1	-0.371	2.68e-18	3.78e-17
B3GNT5	-0.371	2.72e-18	3.82e-17
GPR19	-0.371	2.82e-18	3.96e-17
NR0B1	-0.37	3.05e-18	4.27e-17
TK1	-0.37	3.1e-18	4.33e-17
ADIPOR2	-0.37	3.11e-18	4.35e-17
NAA20	-0.37	3.18e-18	4.43e-17
SLC25A13	-0.37	3.33e-18	4.64e-17
EIF5AL1	-0.37	3.51e-18	4.87e-17
DSP	-0.37	3.57e-18	4.95e-17
DNTTIP2	-0.37	3.58e-18	4.96e-17
RPP30	-0.369	3.84e-18	5.31e-17
GFM1	-0.369	3.89e-18	5.37e-17
CASTOR2	-0.369	4.01e-18	5.52e-17
DCUN1D5	-0.369	4.09e-18	5.62e-17
TSN	-0.369	4.18e-18	5.75e-17
GEN1	-0.369	4.23e-18	5.81e-17
CENPK	-0.369	4.37e-18	5.99e-17
NME1	-0.369	4.39e-18	6.01e-17
MAPRE1	-0.369	4.39e-18	6.01e-17
LSM8	-0.369	4.47e-18	6.11e-17
FBXO30	-0.368	4.54e-18	6.2e-17
PUS7	-0.368	5.13e-18	6.96e-17
KIN	-0.368	5.29e-18	7.15e-17
LINC01816	-0.368	5.4e-18	7.3e-17
CHML	-0.367	6.11e-18	8.23e-17
POP7	-0.367	6.45e-18	8.68e-17
SNRPG	-0.367	6.52e-18	8.77e-17
TYMSOS	-0.366	7.12e-18	9.53e-17
DLD	-0.366	7.56e-18	1.01e-16
MRPL9	-0.366	8.3e-18	1.11e-16
RAB3B	-0.366	8.47e-18	1.13e-16
BUB3	-0.366	8.65e-18	1.15e-16
PRPF19	-0.365	9.5e-18	1.26e-16
METTL5	-0.365	1.01e-17	1.33e-16
NDC1	-0.365	1.01e-17	1.34e-16
NSD2	-0.365	1.03e-17	1.36e-16
CENPJ	-0.364	1.09e-17	1.44e-16
MAGEA1	-0.364	1.09e-17	1.44e-16
BANF1	-0.364	1.11e-17	1.45e-16
DHTKD1	-0.364	1.18e-17	1.54e-16
POLE	-0.364	1.18e-17	1.54e-16
CENPQ	-0.364	1.23e-17	1.61e-16
PPM1G	-0.364	1.25e-17	1.63e-16
PYCR1	-0.364	1.26e-17	1.64e-16
RAC3	-0.364	1.28e-17	1.66e-16
PSMA7	-0.364	1.3e-17	1.68e-16
PDAP1	-0.364	1.32e-17	1.71e-16
MPHOSPH9	-0.364	1.34e-17	1.73e-16
PDCL3	-0.364	1.34e-17	1.73e-16
NUP155	-0.363	1.36e-17	1.76e-16
TERT	-0.363	1.37e-17	1.77e-16
DHX36	-0.363	1.54e-17	1.99e-16
LINC00319	-0.363	1.58e-17	2.03e-16
MGME1	-0.363	1.64e-17	2.1e-16
PSMD3	-0.362	1.75e-17	2.24e-16
NUTF2	-0.362	1.78e-17	2.26e-16
TPI1	-0.362	1.81e-17	2.3e-16
EHBP1	-0.362	1.82e-17	2.31e-16
VAPB	-0.362	1.82e-17	2.31e-16
ACTG1P25	-0.362	1.86e-17	2.35e-16
TMTC3	-0.362	1.89e-17	2.39e-16
TWNK	-0.362	1.91e-17	2.41e-16
HSF2BP	-0.362	2.08e-17	2.63e-16
LYAR	-0.361	2.11e-17	2.66e-16
CHORDC1P4	-0.361	2.13e-17	2.68e-16
FASTKD1	-0.361	2.13e-17	2.69e-16
AGFG1	-0.361	2.28e-17	2.87e-16
NEMP1	-0.361	2.28e-17	2.87e-16
CSAG2	-0.36	2.64e-17	3.31e-16
TEAD4	-0.36	2.64e-17	3.31e-16
PPP1CC	-0.36	2.74e-17	3.43e-16
MPLKIP	-0.36	2.77e-17	3.47e-16
NRAS	-0.36	2.94e-17	3.66e-16
RMI2	-0.36	3.1e-17	3.85e-16
NUDT5	-0.36	3.15e-17	3.9e-16
NRDC	-0.359	3.32e-17	4.11e-16
SLC25A10	-0.359	3.54e-17	4.37e-16
FUCA2	-0.359	3.57e-17	4.41e-16
CEP76	-0.359	3.76e-17	4.63e-16
RFC2	-0.359	3.82e-17	4.7e-16
H2BC11	-0.358	4.08e-17	5e-16
VPS72	-0.358	4.73e-17	5.77e-16
FIP1L1	-0.358	4.87e-17	5.93e-16
CYREN	-0.357	5.05e-17	6.13e-16
HMGB2	-0.357	5.25e-17	6.37e-16
HBS1L	-0.357	5.41e-17	6.56e-16
TRIM16	-0.357	5.59e-17	6.76e-16
FANCA	-0.357	5.89e-17	7.08e-16
PSMG1	-0.357	6.07e-17	7.28e-16
NELFE	-0.356	6.17e-17	7.38e-16
ATP5MK	-0.356	6.33e-17	7.56e-16
WDR76	-0.356	6.97e-17	8.29e-16
MAGOH	-0.355	8.06e-17	9.54e-16
C12ORF56	-0.355	8.22e-17	9.73e-16
HMBS	-0.355	8.5e-17	1e-15
PARL	-0.355	8.61e-17	1.02e-15
SET	-0.355	8.84e-17	1.04e-15
SUV39H1	-0.355	8.96e-17	1.05e-15
SSX2IP	-0.355	9.18e-17	1.08e-15
E2F7	-0.355	9.18e-17	1.08e-15
MAGEA12	-0.355	9.26e-17	1.09e-15
VDAC2	-0.355	9.34e-17	1.09e-15
DNAJC14	-0.354	1.01e-16	1.18e-15
MZT1	-0.354	1.04e-16	1.21e-15
COX7B2	-0.354	1.15e-16	1.33e-15
DDX1	-0.353	1.16e-16	1.35e-15
NUDT3	-0.353	1.18e-16	1.37e-15
SMARCD1	-0.353	1.21e-16	1.41e-15
LMNB1	-0.353	1.22e-16	1.41e-15
ACTL8	-0.353	1.24e-16	1.43e-15
NUDT19	-0.353	1.29e-16	1.48e-15
OTX1	-0.353	1.29e-16	1.49e-15
SHMT2	-0.353	1.3e-16	1.5e-15
MRPL2	-0.353	1.32e-16	1.51e-15
HLTF	-0.353	1.33e-16	1.53e-15
CBX3	-0.353	1.37e-16	1.58e-15
C8ORF76	-0.353	1.38e-16	1.58e-15
ADRM1	-0.353	1.4e-16	1.6e-15
SLC44A1	-0.353	1.41e-16	1.61e-15
RCC2	-0.352	1.43e-16	1.64e-15
UMPS	-0.352	1.45e-16	1.65e-15
GCH1	-0.352	1.45e-16	1.65e-15
HAT1	-0.352	1.68e-16	1.9e-15
SLC25A33	-0.352	1.71e-16	1.93e-15
SNF8	-0.352	1.71e-16	1.94e-15
C17ORF58	-0.352	1.75e-16	1.98e-15
ATAD3A	-0.351	1.81e-16	2.04e-15
WDR53	-0.351	1.83e-16	2.06e-15
CARD14	-0.351	1.87e-16	2.1e-15
CENPX	-0.351	1.88e-16	2.11e-15
DNAJC10	-0.351	1.98e-16	2.22e-15
ASNS	-0.351	1.99e-16	2.23e-15
TMED2	-0.351	2e-16	2.23e-15
FKBP3	-0.351	2.02e-16	2.26e-15
LCLAT1	-0.351	2.02e-16	2.26e-15
ORC5	-0.35	2.27e-16	2.52e-15
MRPL51	-0.35	2.42e-16	2.68e-15
EIF5A	-0.35	2.42e-16	2.68e-15
MYO19	-0.35	2.43e-16	2.69e-15
RTCA	-0.35	2.45e-16	2.7e-15
H1-4	-0.35	2.45e-16	2.71e-15
NUP85	-0.35	2.46e-16	2.71e-15
PKN2	-0.35	2.6e-16	2.86e-15
U2SURP	-0.35	2.65e-16	2.91e-15
AGMAT	-0.349	2.72e-16	2.99e-15
UBE2E3	-0.349	2.74e-16	3.01e-15
WSB2	-0.349	2.81e-16	3.09e-15
TUBB	-0.349	2.93e-16	3.2e-15
TACO1	-0.349	3.02e-16	3.3e-15
ENTPD7	-0.349	3.09e-16	3.37e-15
TAF4	-0.349	3.13e-16	3.41e-15
EMC1	-0.349	3.15e-16	3.43e-15
LSM12	-0.349	3.19e-16	3.46e-15
MRPL19	-0.348	3.41e-16	3.7e-15
PRPF40A	-0.348	3.48e-16	3.76e-15
SLC7A1	-0.348	3.74e-16	4.03e-15
GCLM	-0.348	3.75e-16	4.04e-15
DLL3	-0.348	3.77e-16	4.06e-15
CTAG1B	-0.348	3.86e-16	4.15e-15
YWHAZ	-0.348	3.88e-16	4.17e-15
GAPDH	-0.348	3.93e-16	4.23e-15
G6PD	-0.347	4.05e-16	4.35e-15
SNRPB2	-0.347	4.17e-16	4.47e-15
AKR1C2	-0.347	4.51e-16	4.82e-15
NCBP2AS2	-0.347	4.61e-16	4.92e-15
NARS1	-0.347	4.72e-16	5.02e-15
MED27	-0.347	4.84e-16	5.14e-15
CCT7	-0.347	4.88e-16	5.19e-15
NFXL1	-0.346	5.11e-16	5.42e-15
H1-5	-0.346	5.25e-16	5.55e-15
PCCB	-0.346	5.33e-16	5.63e-15
IGF2BP1	-0.346	5.34e-16	5.64e-15
INSL4	-0.346	5.35e-16	5.64e-15
HNRNPL	-0.346	5.36e-16	5.66e-15
ATP2A2	-0.346	5.53e-16	5.83e-15
DFFA	-0.346	5.55e-16	5.84e-15
H3C12	-0.346	5.76e-16	6.05e-15
MND1	-0.346	5.97e-16	6.26e-15
MLF2	-0.346	5.99e-16	6.28e-15
CSAG3	-0.345	6.19e-16	6.47e-15
S100P	-0.345	6.4e-16	6.69e-15
HAUS6	-0.345	6.52e-16	6.8e-15
ERAL1	-0.345	6.77e-16	7.04e-15
DSCR8	-0.345	7e-16	7.28e-15
EMG1	-0.345	7.06e-16	7.33e-15
NDUFB3	-0.345	7.08e-16	7.35e-15
C1ORF131	-0.345	7.12e-16	7.38e-15
DPH2	-0.345	7.22e-16	7.47e-15
CEP57L1	-0.345	7.49e-16	7.74e-15
PDIA4	-0.344	7.62e-16	7.87e-15
TBCE	-0.344	7.86e-16	8.11e-15
DUSP4	-0.344	7.93e-16	8.17e-15
ALG8	-0.344	8.27e-16	8.51e-15
OPA1	-0.344	8.53e-16	8.76e-15
RPF2	-0.344	8.61e-16	8.83e-15
SRM	-0.344	8.81e-16	9.03e-15
GLRX5	-0.343	9.94e-16	1.01e-14
COPB2	-0.343	1.03e-15	1.05e-14
MRPS5	-0.343	1.04e-15	1.06e-14
TAF2	-0.343	1.06e-15	1.08e-14
CHAF1B	-0.343	1.07e-15	1.09e-14
PRAME	-0.343	1.08e-15	1.1e-14
ALG3	-0.343	1.1e-15	1.12e-14
MIR9-1HG	-0.342	1.17e-15	1.19e-14
URB2	-0.342	1.18e-15	1.2e-14
YRDC	-0.342	1.19e-15	1.2e-14
CPS1-IT1	-0.342	1.24e-15	1.26e-14
PNO1	-0.342	1.27e-15	1.28e-14
CFHR5	-0.342	1.28e-15	1.29e-14
NOL11	-0.342	1.29e-15	1.3e-14
RDM1	-0.342	1.32e-15	1.33e-14
NCAPD3	-0.342	1.35e-15	1.36e-14
POFUT1	-0.341	1.42e-15	1.42e-14
C2ORF49	-0.341	1.48e-15	1.49e-14
PSMB6	-0.341	1.49e-15	1.49e-14
SNRPE	-0.341	1.52e-15	1.53e-14
CDK8	-0.341	1.53e-15	1.53e-14
COX6A1	-0.341	1.57e-15	1.56e-14
H3C14	-0.341	1.58e-15	1.58e-14
TRMT10C	-0.341	1.58e-15	1.58e-14
RCCD1	-0.341	1.6e-15	1.59e-14
MPHOSPH10	-0.341	1.6e-15	1.59e-14
NUS1	-0.341	1.61e-15	1.6e-14
CNGB3	-0.341	1.62e-15	1.61e-14
PPME1	-0.341	1.65e-15	1.64e-14
FAM86JP	-0.341	1.66e-15	1.65e-14
OR2B6	-0.341	1.66e-15	1.65e-14
LRRC42	-0.341	1.67e-15	1.66e-14
RAB6A	-0.341	1.68e-15	1.67e-14
NRARP	-0.34	1.69e-15	1.68e-14
TET1	-0.34	1.71e-15	1.7e-14
MTA2	-0.34	1.74e-15	1.73e-14
HMCES	-0.34	1.85e-15	1.82e-14
IMMT	-0.34	1.97e-15	1.94e-14
LRR1	-0.34	2.03e-15	2e-14
PRKRA	-0.339	2.08e-15	2.04e-14
RNF34	-0.339	2.09e-15	2.05e-14
ZFP69B	-0.339	2.11e-15	2.07e-14
HNRNPR	-0.339	2.25e-15	2.2e-14
EIPR1	-0.339	2.36e-15	2.3e-14
ZSCAN21	-0.339	2.36e-15	2.3e-14
PAXIP1	-0.339	2.52e-15	2.45e-14
EXOSC3	-0.338	2.61e-15	2.54e-14
LLPH	-0.338	2.62e-15	2.54e-14
PTGES2	-0.338	2.81e-15	2.71e-14
SCO1	-0.338	2.82e-15	2.72e-14
TMEM65	-0.338	2.87e-15	2.77e-14
PGM3	-0.338	2.88e-15	2.78e-14
SPINDOC	-0.338	2.95e-15	2.85e-14
TFCP2	-0.338	2.98e-15	2.87e-14
EMC6	-0.338	2.99e-15	2.88e-14
ANKIB1	-0.337	3.09e-15	2.97e-14
TFDP2	-0.337	3.15e-15	3.03e-14
ATG101	-0.337	3.23e-15	3.11e-14
IDH2	-0.337	3.28e-15	3.15e-14
MMS22L	-0.337	3.29e-15	3.16e-14
TOB2P1	-0.337	3.42e-15	3.28e-14
PSMB7	-0.337	3.52e-15	3.37e-14
TRIB3	-0.337	3.58e-15	3.43e-14
TTF2	-0.337	3.63e-15	3.47e-14
DHCR7	-0.336	3.87e-15	3.68e-14
TIMM8A	-0.336	3.93e-15	3.74e-14
UCHL5	-0.336	3.95e-15	3.75e-14
SEH1L	-0.336	4.02e-15	3.82e-14
SMPD4	-0.336	4.04e-15	3.84e-14
SMNDC1	-0.336	4.05e-15	3.84e-14
BUD31	-0.336	4.2e-15	3.98e-14
NADK2	-0.336	4.36e-15	4.13e-14
SLC3A2	-0.336	4.39e-15	4.16e-14
HNRNPC	-0.336	4.43e-15	4.19e-14
BOLA2	-0.336	4.43e-15	4.2e-14
SP9	-0.336	4.53e-15	4.29e-14
SLC12A8	-0.336	4.56e-15	4.31e-14
PRPF4	-0.336	4.56e-15	4.31e-14
KCND2	-0.335	4.63e-15	4.37e-14
TFAM	-0.335	4.7e-15	4.43e-14
NAA35	-0.335	4.77e-15	4.49e-14
SMIM45	-0.335	4.9e-15	4.61e-14
PSMD2	-0.335	5.26e-15	4.94e-14
SHOX2	-0.335	5.27e-15	4.95e-14
YWHAG	-0.335	5.5e-15	5.16e-14
PCSK1	-0.334	5.76e-15	5.39e-14
ITGB1	-0.334	5.96e-15	5.57e-14
C5ORF22	-0.334	6.18e-15	5.77e-14
TSFM	-0.334	6.32e-15	5.9e-14
ABHD3	-0.334	6.43e-15	5.99e-14
RMI1	-0.334	6.6e-15	6.14e-14
PIR	-0.334	6.74e-15	6.26e-14
OLA1	-0.333	6.77e-15	6.29e-14
FECH	-0.333	6.81e-15	6.33e-14
ATP2B1	-0.333	6.82e-15	6.33e-14
GPN3	-0.333	6.89e-15	6.38e-14
PREB	-0.333	6.9e-15	6.39e-14
STXBP5L	-0.333	6.97e-15	6.45e-14
ATP5MF	-0.333	7.26e-15	6.69e-14
ACAT2	-0.333	7.29e-15	6.73e-14
MAPK6	-0.333	7.48e-15	6.89e-14
PLOD2	-0.333	7.63e-15	7.02e-14
HSD17B10	-0.333	7.84e-15	7.21e-14
HSP90B1	-0.333	7.91e-15	7.26e-14
YY1	-0.333	7.95e-15	7.29e-14
MRPS15	-0.333	8.2e-15	7.52e-14
CKAP4	-0.332	8.34e-15	7.64e-14
ALKBH2	-0.332	8.36e-15	7.66e-14
UBXN2A	-0.332	8.99e-15	8.2e-14
GCN1	-0.332	9.26e-15	8.43e-14
B4GALT4	-0.332	9.56e-15	8.7e-14
POLR2K	-0.332	9.65e-15	8.78e-14
RFWD3	-0.331	1.03e-14	9.29e-14
ME1	-0.331	1.03e-14	9.3e-14
U2AF2	-0.331	1.07e-14	9.68e-14
TMEM263	-0.331	1.11e-14	1e-13
PPP3R1	-0.331	1.11e-14	1e-13
C6ORF136	-0.331	1.12e-14	1e-13
ATOH7	-0.331	1.13e-14	1.02e-13
TEX10	-0.331	1.13e-14	1.02e-13
TONSL	-0.331	1.17e-14	1.05e-13
MAFG	-0.33	1.23e-14	1.1e-13
TARDBP	-0.33	1.24e-14	1.11e-13
ZNF280A	-0.33	1.27e-14	1.14e-13
COA4	-0.33	1.42e-14	1.27e-13
POLR3G	-0.33	1.44e-14	1.28e-13
LSG1	-0.33	1.44e-14	1.29e-13
MSI1	-0.33	1.47e-14	1.31e-13
SLBP	-0.33	1.47e-14	1.31e-13
GEMIN8P4	-0.329	1.48e-14	1.32e-13
CHAC2	-0.329	1.52e-14	1.35e-13
JPT1	-0.329	1.52e-14	1.35e-13
NOC2L	-0.329	1.55e-14	1.38e-13
SIAH2	-0.329	1.56e-14	1.38e-13
CEP78	-0.329	1.66e-14	1.47e-13
DDX39A	-0.329	1.67e-14	1.48e-13
SRPK1	-0.329	1.68e-14	1.48e-13
AKR1C4	-0.329	1.74e-14	1.53e-13
PIP5K1A	-0.329	1.74e-14	1.54e-13
PSMB2	-0.329	1.74e-14	1.54e-13
MAGEC1	-0.328	1.83e-14	1.61e-13
PSMA5	-0.328	1.84e-14	1.62e-13
USP39	-0.328	1.87e-14	1.65e-13
MRPL11	-0.328	1.9e-14	1.66e-13
ANKLE2	-0.328	1.92e-14	1.68e-13
WASF1	-0.328	1.92e-14	1.68e-13
PPP1R14B	-0.328	1.97e-14	1.73e-13
POU4F1	-0.328	1.98e-14	1.73e-13
GBX2	-0.328	2.04e-14	1.79e-13
SCARB1	-0.328	2.1e-14	1.83e-13
RNASEH2A	-0.328	2.12e-14	1.84e-13
NARS2	-0.328	2.16e-14	1.88e-13
DNAJC11	-0.327	2.27e-14	1.97e-13
NDUFAF5	-0.327	2.27e-14	1.97e-13
PSMC4	-0.327	2.37e-14	2.05e-13
KCTD3	-0.327	2.45e-14	2.11e-13
CEP152	-0.327	2.51e-14	2.15e-13
ABRACL	-0.327	2.51e-14	2.16e-13
OVOL2	-0.327	2.55e-14	2.19e-13
ARL6IP1	-0.326	2.65e-14	2.27e-13
FUBP1	-0.326	2.67e-14	2.29e-13
EIF2AK1	-0.326	2.68e-14	2.3e-13
TIAL1	-0.326	2.75e-14	2.36e-13
WDR62	-0.326	2.83e-14	2.42e-13
RCC1	-0.326	2.87e-14	2.45e-13
YKT6	-0.326	2.92e-14	2.49e-13
LRRC59	-0.326	3.01e-14	2.56e-13
CDK16	-0.326	3.04e-14	2.58e-13
RPE	-0.326	3.05e-14	2.59e-13
FOXK2	-0.326	3.07e-14	2.61e-13
DDX12P	-0.325	3.29e-14	2.78e-13
PUF60	-0.325	3.31e-14	2.8e-13
SINHCAF	-0.325	3.33e-14	2.81e-13
RNASEH1	-0.325	3.45e-14	2.91e-13
DVL2	-0.325	3.45e-14	2.91e-13
AAGAB	-0.325	3.66e-14	3.08e-13
NUP153	-0.325	3.67e-14	3.09e-13
MRPL21	-0.324	3.93e-14	3.29e-13
ATP5MC3	-0.324	3.93e-14	3.29e-13
MTX1	-0.324	3.93e-14	3.29e-13
PATL1	-0.324	4.01e-14	3.35e-13
TBK1	-0.324	4.35e-14	3.62e-13
UTP6	-0.324	4.53e-14	3.77e-13
KLHL31	-0.324	4.62e-14	3.85e-13
NUDT1	-0.323	4.67e-14	3.89e-13
C12ORF29	-0.323	4.74e-14	3.94e-13
ATP5F1C	-0.323	4.77e-14	3.96e-13
ORC2	-0.323	4.82e-14	4e-13
ESRP1	-0.323	5.24e-14	4.34e-13
RRM2	-0.323	5.31e-14	4.4e-13
PSMA3	-0.323	5.35e-14	4.43e-13
EED	-0.323	5.4e-14	4.47e-13
DNAH14	-0.323	5.43e-14	4.49e-13
CTAG2	-0.323	5.44e-14	4.49e-13
FXR1	-0.322	5.76e-14	4.74e-13
DDX47	-0.322	5.94e-14	4.89e-13
PRMT5	-0.322	6.01e-14	4.94e-13
COPS6	-0.322	6.08e-14	4.99e-13
YEATS4	-0.322	6.12e-14	5.02e-13
ARL6IP6	-0.322	6.14e-14	5.03e-13
SF3B6	-0.322	6.17e-14	5.06e-13
SCNM1	-0.322	6.38e-14	5.22e-13
SUMO1	-0.322	6.47e-14	5.29e-13
COX17	-0.322	6.59e-14	5.38e-13
KTN1-AS1	-0.322	6.62e-14	5.4e-13
OPN3	-0.321	7.02e-14	5.71e-13
POLR3F	-0.321	7.35e-14	5.97e-13
PRR19	-0.321	7.41e-14	6.01e-13
SAE1	-0.321	7.5e-14	6.08e-13
FAM222A	-0.321	7.7e-14	6.23e-13
CAVIN4	-0.321	7.89e-14	6.38e-13
BRCA2	-0.321	8.03e-14	6.49e-13
RBL1	-0.321	8.13e-14	6.56e-13
CWF19L1	-0.321	8.13e-14	6.56e-13
BLOC1S4	-0.32	8.2e-14	6.61e-13
SMC3	-0.32	8.33e-14	6.71e-13
RPL7L1	-0.32	8.68e-14	6.98e-13
DRP2	-0.32	8.71e-14	7e-13
TRIAP1	-0.32	8.76e-14	7.04e-13
COX7A2	-0.32	9.34e-14	7.49e-13
RIOX2	-0.32	9.67e-14	7.74e-13
DARS1	-0.319	9.91e-14	7.92e-13
ANP32E	-0.319	9.93e-14	7.93e-13
KPNA1	-0.319	1.01e-13	8.05e-13
PSMB4	-0.319	1.04e-13	8.26e-13
PAQR9	-0.319	1.04e-13	8.29e-13
HMGB3	-0.319	1.05e-13	8.36e-13
NAA15	-0.319	1.07e-13	8.5e-13
EIF3B	-0.319	1.07e-13	8.51e-13
ZFP64	-0.319	1.1e-13	8.74e-13
L2HGDH	-0.319	1.12e-13	8.85e-13
GOLT1B	-0.319	1.12e-13	8.88e-13
EMC8	-0.319	1.18e-13	9.35e-13
DEK	-0.318	1.2e-13	9.5e-13
KHDRBS1	-0.318	1.23e-13	9.69e-13
ARL5B	-0.318	1.23e-13	9.69e-13
GPR37L1	-0.318	1.26e-13	9.94e-13
CEP43	-0.318	1.34e-13	1.06e-12
PROSER1	-0.318	1.36e-13	1.07e-12
SCARNA12	-0.318	1.37e-13	1.07e-12
C16ORF87	-0.318	1.41e-13	1.11e-12
GTF2E2	-0.318	1.41e-13	1.11e-12
APOO	-0.317	1.43e-13	1.12e-12
GPT2	-0.317	1.44e-13	1.13e-12
EXOSC2	-0.317	1.5e-13	1.17e-12
WDR45B	-0.317	1.52e-13	1.19e-12
USP1	-0.317	1.59e-13	1.23e-12
RNF7	-0.317	1.6e-13	1.24e-12
SCML2	-0.317	1.61e-13	1.25e-12
COPS5	-0.317	1.62e-13	1.26e-12
DUSP13	-0.317	1.65e-13	1.28e-12
SLC2A1	-0.316	1.72e-13	1.33e-12
SQLE	-0.316	1.75e-13	1.36e-12
AKR1B15	-0.316	1.75e-13	1.36e-12
RETNLB	-0.316	1.76e-13	1.36e-12
CKAP5	-0.316	1.78e-13	1.38e-12
BRAP	-0.316	1.81e-13	1.39e-12
PCGF6	-0.316	1.81e-13	1.39e-12
LIG3	-0.316	1.83e-13	1.41e-12
BASP1	-0.316	1.86e-13	1.43e-12
FGF12	-0.316	1.87e-13	1.44e-12
VDAC3	-0.316	1.88e-13	1.45e-12
MRPS10	-0.316	1.92e-13	1.48e-12
PSME3	-0.316	1.96e-13	1.5e-12
LBR	-0.316	2.04e-13	1.56e-12
UTP11	-0.315	2.09e-13	1.6e-12
AKR1E2	-0.315	2.1e-13	1.61e-12
RNF2	-0.315	2.1e-13	1.61e-12
KRT83	-0.315	2.16e-13	1.65e-12
MRPS22	-0.315	2.17e-13	1.65e-12
CLNS1A	-0.315	2.23e-13	1.7e-12
YWHAQ	-0.315	2.24e-13	1.71e-12
CRY1	-0.315	2.36e-13	1.8e-12
SMIM8	-0.315	2.39e-13	1.82e-12
NEDD1	-0.315	2.42e-13	1.84e-12
NEB	-0.315	2.43e-13	1.85e-12
SMC4	-0.315	2.46e-13	1.87e-12
SYT1	-0.314	2.51e-13	1.9e-12
YDJC	-0.314	2.65e-13	2.01e-12
TMEFF1	-0.314	2.71e-13	2.05e-12
GPC2	-0.314	2.73e-13	2.06e-12
CDC73	-0.314	2.74e-13	2.07e-12
SSRP1	-0.314	2.91e-13	2.19e-12
ABCB6	-0.314	2.95e-13	2.22e-12
AGO2	-0.313	3e-13	2.25e-12
SFPQ	-0.313	3.06e-13	2.3e-12
HOXD13	-0.313	3.14e-13	2.36e-12
PRMT1	-0.313	3.21e-13	2.41e-12
RPN1	-0.313	3.33e-13	2.5e-12
POMP	-0.313	3.35e-13	2.51e-12
C4ORF46	-0.313	3.38e-13	2.53e-12
UTP18	-0.313	3.4e-13	2.54e-12
POLR2H	-0.313	3.41e-13	2.55e-12
PTCD1	-0.313	3.42e-13	2.55e-12
UPF3B	-0.312	3.6e-13	2.69e-12
DIP2B	-0.312	3.65e-13	2.72e-12
GTF3C2	-0.312	3.76e-13	2.8e-12
ABCE1	-0.312	3.8e-13	2.83e-12
RPF1	-0.312	3.83e-13	2.85e-12
DCAF4L2	-0.312	3.88e-13	2.88e-12
VRK2	-0.312	3.92e-13	2.91e-12
PDCD2	-0.312	3.93e-13	2.92e-12
GARS1	-0.312	4.04e-13	3e-12
AP1AR	-0.312	4.07e-13	3.02e-12
CBX1	-0.312	4.15e-13	3.08e-12
STOML2	-0.312	4.21e-13	3.12e-12
TTI1	-0.311	4.31e-13	3.18e-12
GTF3C5	-0.311	4.34e-13	3.2e-12
SLC15A1	-0.311	4.57e-13	3.37e-12
RPIA	-0.311	4.74e-13	3.49e-12
RPS6KC1	-0.311	4.77e-13	3.51e-12
SCFD1	-0.311	4.94e-13	3.64e-12
TBP	-0.311	4.95e-13	3.64e-12
NMD3	-0.311	5e-13	3.67e-12
TAF5	-0.311	5.07e-13	3.72e-12
COPG1	-0.311	5.1e-13	3.74e-12
RAMAC	-0.31	5.3e-13	3.88e-12
PXMP2	-0.31	5.43e-13	3.97e-12
PIPSL	-0.31	5.5e-13	4.02e-12
ACLY	-0.31	5.57e-13	4.07e-12
PIP4K2C	-0.31	5.66e-13	4.13e-12
TTC32	-0.31	5.72e-13	4.17e-12
XRCC5	-0.31	5.75e-13	4.19e-12
SDHAF3	-0.31	5.88e-13	4.28e-12
AGPS	-0.31	5.99e-13	4.36e-12
SPRTN	-0.309	6.2e-13	4.51e-12
MRPS17	-0.309	6.24e-13	4.53e-12
MSH6	-0.309	6.25e-13	4.54e-12
MAMSTR	-0.309	6.3e-13	4.57e-12
NIFK	-0.309	6.34e-13	4.6e-12
SMG5	-0.309	6.36e-13	4.61e-12
EXOSC10	-0.309	6.43e-13	4.66e-12
KCNH5	-0.309	6.44e-13	4.67e-12
POLA2	-0.309	6.84e-13	4.94e-12
SLC7A11	-0.309	7.05e-13	5.09e-12
EIF5B	-0.309	7.21e-13	5.2e-12
H2AC16	-0.309	7.29e-13	5.25e-12
GAGE4	-0.308	7.43e-13	5.35e-12
GAGE2D	-0.308	7.57e-13	5.44e-12
FANCM	-0.308	7.61e-13	5.47e-12
PDCD2L	-0.308	7.65e-13	5.5e-12
NOLC1	-0.308	7.7e-13	5.53e-12
METTL8	-0.308	7.7e-13	5.53e-12
LSM2	-0.308	7.75e-13	5.56e-12
TMEM223	-0.308	7.87e-13	5.64e-12
GABRA3	-0.308	7.96e-13	5.7e-12
ADAM2	-0.308	7.96e-13	5.7e-12
GLRX2	-0.308	7.97e-13	5.71e-12
REPS1	-0.308	8e-13	5.73e-12
DDN	-0.308	8.15e-13	5.83e-12
TIMMDC1	-0.308	8.27e-13	5.91e-12
CSNK2A1	-0.308	8.29e-13	5.92e-12
HMX2	-0.308	8.42e-13	6.01e-12
ZNF131	-0.308	8.55e-13	6.1e-12
GAST	-0.308	8.55e-13	6.1e-12
TSR1	-0.308	8.62e-13	6.14e-12
CSRP2	-0.308	8.63e-13	6.15e-12
ALDH18A1	-0.308	8.7e-13	6.19e-12
GAL	-0.307	8.96e-13	6.37e-12
LYPD3	-0.307	8.98e-13	6.38e-12
TXN	-0.307	9.2e-13	6.53e-12
RNF186	-0.307	9.53e-13	6.75e-12
ZNF697	-0.307	9.78e-13	6.92e-12
CDYL	-0.307	1.02e-12	7.24e-12
NDUFB4	-0.307	1.04e-12	7.36e-12
NOCT	-0.306	1.05e-12	7.41e-12
CCT4	-0.306	1.06e-12	7.49e-12
PTPN11	-0.306	1.09e-12	7.64e-12
PDIA6	-0.306	1.11e-12	7.77e-12
TIMM8B	-0.306	1.11e-12	7.77e-12
YARS2	-0.306	1.11e-12	7.82e-12
GSS	-0.306	1.12e-12	7.83e-12
ZNF384	-0.306	1.16e-12	8.15e-12
MAZ	-0.306	1.19e-12	8.3e-12
AIFM2	-0.306	1.2e-12	8.37e-12
ERH	-0.305	1.29e-12	8.98e-12
CDK5RAP1	-0.305	1.3e-12	9.08e-12
NDUFS6	-0.305	1.35e-12	9.4e-12
ELOVL4	-0.305	1.38e-12	9.62e-12
SYCE2	-0.305	1.4e-12	9.74e-12
TTC39C	-0.305	1.47e-12	1.02e-11
PRDM9	-0.304	1.5e-12	1.04e-11
MAGEB6	-0.304	1.6e-12	1.11e-11
DPY30	-0.304	1.62e-12	1.12e-11
QPRT	-0.304	1.73e-12	1.19e-11
SDHB	-0.303	1.8e-12	1.24e-11
DDX10	-0.303	1.83e-12	1.25e-11
RINT1	-0.303	1.89e-12	1.29e-11
CNPY2	-0.303	1.97e-12	1.35e-11
LINC00887	-0.303	1.97e-12	1.35e-11
MCRS1	-0.303	1.98e-12	1.35e-11
NANP	-0.303	2e-12	1.36e-11
SUMO1P3	-0.303	2e-12	1.36e-11
NFS1	-0.303	2.05e-12	1.4e-11
OR56A3	-0.303	2.05e-12	1.4e-11
LMNB2	-0.303	2.06e-12	1.4e-11
TAF1A	-0.303	2.07e-12	1.41e-11
SSBP1	-0.303	2.07e-12	1.41e-11
DVL3	-0.303	2.08e-12	1.41e-11
GID8	-0.302	2.11e-12	1.44e-11
OR51E1	-0.302	2.12e-12	1.44e-11
PAIP1	-0.302	2.12e-12	1.44e-11
MTERF3	-0.302	2.15e-12	1.46e-11
SFXN4	-0.302	2.22e-12	1.5e-11
LINC01257	-0.302	2.22e-12	1.51e-11
ABCF3	-0.302	2.28e-12	1.54e-11
CDH18	-0.302	2.28e-12	1.55e-11
LGSN	-0.302	2.39e-12	1.62e-11
ATP5MJ	-0.301	2.57e-12	1.73e-11
PAFAH1B3	-0.301	2.63e-12	1.77e-11
B3GALNT2	-0.301	2.73e-12	1.83e-11
FAM104A	-0.301	2.75e-12	1.84e-11
HENMT1	-0.301	2.76e-12	1.85e-11
TACR3	-0.301	2.83e-12	1.9e-11
UGT1A3	-0.301	2.85e-12	1.91e-11
TXNDC9	-0.301	2.94e-12	1.97e-11
DDX18	-0.3	3.13e-12	2.09e-11
SLC25A32	-0.3	3.21e-12	2.14e-11
UBE2G1	-0.3	3.25e-12	2.16e-11
EFTUD2	-0.3	3.25e-12	2.16e-11
SSR1	-0.3	3.27e-12	2.18e-11
MAGEA11	-0.3	3.3e-12	2.19e-11
SF3B4	-0.3	3.35e-12	2.23e-11
PIGC	-0.3	3.37e-12	2.24e-11
TTL	-0.3	3.4e-12	2.26e-11
SF3B2	-0.3	3.44e-12	2.28e-11
NCL	-0.3	3.45e-12	2.29e-11
LRRC1	-0.3	3.5e-12	2.32e-11
