# Supplementary material for: Clinical significance of STING expression and methylation in lung adenocarcinoma based on bioinformatics analysis
Source: Sci Rep. 2022 Aug 17;12:13951. doi: 10.1038/s41598-022-18278-6 (PMC9385651; doi:10.1038/s41598-022-18278-6)
Supplement: Supplementary file 2 — Supplementary Information 2. [file 41598_2022_18278_MOESM2_ESM.zip › Supplementary Information 2/Supplementary Table S6.xlsx]

## Sheet: Sheet1
Supplementary Table S6. The BIDUS_METASTASIS_UP genes that enriched in TCGA LUAD with low STING expression.
Gene symbol	Rank in gene list	Rank metric score	Running enrichment score	Core enrichment
MAPK1	21435	-0.178435	-0.703071	Yes
RMND5A	21460	-0.179021	-0.700469	Yes
SRSF1	21511	-0.180797	-0.698881	Yes
KIF1B	21620	-0.18375	-0.699575	Yes
SQLE	21782	-0.18904	-0.702301	Yes
HNRNPA2B1	21867	-0.191866	-0.701864	Yes
RNF138	21883	-0.192431	-0.698632	Yes
ODC1	21987	-0.196389	-0.698871	Yes
SMC1A	22002	-0.196783	-0.695512	Yes
RBBP4	22015	-0.197294	-0.692062	Yes
DNAAF2	22024	-0.197545	-0.688445	Yes
NDRG3	22183	-0.203192	-0.690768	Yes
CBLL1	22185	-0.203208	-0.686756	Yes
CCDC15	22325	-0.208057	-0.688216	Yes
ADNP	22524	-0.215629	-0.691905	Yes
NCBP2	22584	-0.218215	-0.689934	Yes
MLLT10	22593	-0.218563	-0.685898	Yes
SSRP1	22596	-0.21877	-0.681616	Yes
MTDH	22623	-0.219422	-0.678289	Yes
YWHAE	22779	-0.226309	-0.68003	Yes
TRA2B	22893	-0.23155	-0.679972	Yes
TLK2	22965	-0.235216	-0.678146	Yes
ATP6V0A2	22975	-0.23584	-0.673807	Yes
ARPP19	23024	-0.237944	-0.670998	Yes
VBP1	23046	-0.23944	-0.667071	Yes
KHDRBS1	23102	-0.242948	-0.664445	Yes
STRN3	23209	-0.248263	-0.663771	Yes
RRM1	23234	-0.249967	-0.659755	Yes
RAE1	23259	-0.251316	-0.655712	Yes
HSP90AA1	23286	-0.25257	-0.651724	Yes
PTP4A1	23293	-0.253214	-0.646916	Yes
GAS2L3	23313	-0.254584	-0.642606	Yes
HMGB3	23344	-0.255877	-0.638714	Yes
EIF4E	23420	-0.260822	-0.636539	Yes
CDK2AP1	23535	-0.267956	-0.635795	Yes
HMGXB4	23549	-0.268672	-0.630962	Yes
RAB7A	23621	-0.272976	-0.628383	Yes
TMEM33	23627	-0.273147	-0.623138	Yes
SMC4	23669	-0.275852	-0.619291	Yes
SMS	23682	-0.27666	-0.614258	Yes
P4HA1	23688	-0.277838	-0.608919	Yes
AZI2	23703	-0.27862	-0.603928	Yes
PRKDC	23706	-0.278871	-0.598448	Yes
WAC	23738	-0.281043	-0.594094	Yes
AZIN1	23766	-0.282743	-0.589545	Yes
LMNB1	23802	-0.28574	-0.585259	Yes
WBP11	23825	-0.287274	-0.580418	Yes
C5orf22	23826	-0.287285	-0.574689	Yes
TTF2	23855	-0.288888	-0.570058	Yes
HNRNPR	23898	-0.291992	-0.56593	Yes
TFRC	23927	-0.294371	-0.561189	Yes
PRELID3B	23936	-0.294893	-0.555631	Yes
DDX21	23959	-0.296741	-0.550601	Yes
ASF1B	23971	-0.297817	-0.545106	Yes
PNMA1	24107	-0.310339	-0.544364	Yes
PTGES3	24122	-0.311689	-0.538714	Yes
PLOD2	24155	-0.314296	-0.533737	Yes
ATF2	24173	-0.316089	-0.52812	Yes
DSP	24177	-0.316701	-0.521925	Yes
MARCKS	24229	-0.322542	-0.517551	Yes
MPHOSPH9	24231	-0.322893	-0.511152	Yes
PATL1	24236	-0.323171	-0.504869	Yes
CEBPG	24273	-0.326604	-0.499809	Yes
HBS1L	24300	-0.32941	-0.494289	Yes
CCNY	24323	-0.331927	-0.488557	Yes
CRY1	24331	-0.332534	-0.482208	Yes
PAIP1	24338	-0.333808	-0.475794	Yes
CKAP5	24349	-0.334608	-0.469524	Yes
NUP153	24359	-0.335932	-0.463188	Yes
MAPKAPK5	24393	-0.342584	-0.457688	Yes
YBX1	24415	-0.344996	-0.451656	Yes
COPS8	24421	-0.345782	-0.444962	Yes
PAK2	24445	-0.348274	-0.438945	Yes
SRSF12	24461	-0.351315	-0.432544	Yes
FEN1	24491	-0.356403	-0.426607	Yes
GMNN	24505	-0.359236	-0.419968	Yes
KNSTRN	24576	-0.369651	-0.415421	Yes
NSD2	24598	-0.376392	-0.408762	Yes
LARP4	24607	-0.378018	-0.401546	Yes
TYMS	24630	-0.383196	-0.394793	Yes
WDHD1	24635	-0.384009	-0.387296	Yes
NEMP1	24703	-0.402373	-0.381975	Yes
CENPN	24724	-0.407338	-0.374659	Yes
CDYL	24727	-0.407537	-0.366613	Yes
RFC4	24747	-0.410168	-0.3592	Yes
CDC6	24767	-0.418064	-0.35163	Yes
SNRPD1	24779	-0.421679	-0.343665	Yes
UBE2C	24795	-0.429903	-0.335697	Yes
MRPL42	24799	-0.431104	-0.327221	Yes
SEC23A	24815	-0.43636	-0.319124	Yes
SRSF9	24839	-0.447224	-0.311134	Yes
RRM2	24844	-0.448406	-0.302353	Yes
RFC5	24852	-0.453059	-0.293601	Yes
ECT2	24857	-0.455785	-0.284673	Yes
EIF4A3	24864	-0.457542	-0.275791	Yes
PLK4	24868	-0.459972	-0.26674	Yes
CCNB1	24869	-0.460566	-0.257555	Yes
CHEK1	24873	-0.461657	-0.24847	Yes
CCNB2	24877	-0.463455	-0.239349	Yes
KNL1	24879	-0.46389	-0.230138	Yes
CENPF	24888	-0.469215	-0.221104	Yes
PBK	24895	-0.47534	-0.211867	Yes
NRAS	24899	-0.478971	-0.202437	Yes
FANCI	24902	-0.481848	-0.192909	Yes
MAD2L1	24904	-0.482468	-0.183328	Yes
KIF11	24906	-0.482963	-0.173737	Yes
CDK1	24907	-0.484111	-0.164083	Yes
DBF4	24910	-0.487206	-0.154448	Yes
ERCC6L	24916	-0.494026	-0.144798	Yes
NUSAP1	24925	-0.499586	-0.135158	Yes
DLGAP5	24928	-0.500309	-0.125262	Yes
MCM10	24929	-0.500593	-0.115279	Yes
AURKA	24931	-0.502458	-0.105299	Yes
DEPDC1	24937	-0.50639	-0.0954027	Yes
BUB1	24948	-0.514037	-0.0855554	Yes
CSE1L	24952	-0.519357	-0.0753196	Yes
NCAPH	24957	-0.524525	-0.065021	Yes
RACGAP1	24970	-0.539205	-0.0547525	Yes
CCNA2	24971	-0.540257	-0.0439789	Yes
TPX2	24974	-0.542958	-0.033232	Yes
KIF4A	24975	-0.54589	-0.022346	Yes
BIRC5	24980	-0.552859	-0.0114824	Yes
CENPA	24987	-0.589964	4.04044e-05	Yes
