# Supplementary material for: Clinical significance of STING expression and methylation in lung adenocarcinoma based on bioinformatics analysis
Source: Sci Rep. 2022 Aug 17;12:13951. doi: 10.1038/s41598-022-18278-6 (PMC9385651; doi:10.1038/s41598-022-18278-6)
Supplement: Supplementary file 2 — Supplementary Information 2. [file 41598_2022_18278_MOESM2_ESM.zip › Supplementary Information 2/Supplementary Table S7.xlsx]

## Sheet: Sheet1
Supplementary Table S7. The BIDUS_METASTASIS_DN genes that enriched in TCGA LUAD with high STING expression.
Gene symbol	Rank in gene list	Rank metric score	Running enrichment score	Core enrichment
CIRBP	1	0.610144	0.0320783	Yes
TLR5	12	0.488098	0.0573699	Yes
MVP	20	0.461756	0.0813955	Yes
PTK2B	85	0.38374	0.0990204	Yes
GTF2F1	143	0.357388	0.11554	Yes
STK11	172	0.348549	0.132761	Yes
MR1	257	0.329186	0.146709	Yes
VWA5A	285	0.322391	0.162594	Yes
NHS	366	0.307448	0.175559	Yes
DDX24	387	0.303938	0.190754	Yes
RNASEL	496	0.287455	0.20154	Yes
RASSF7	585	0.278088	0.212637	Yes
SIL1	881	0.251362	0.213998	Yes
PDK2	954	0.245638	0.224031	Yes
MAN2B1	955	0.24541	0.23695	Yes
DOK1	1016	0.241265	0.247236	Yes
ABHD17A	1037	0.238844	0.259004	Yes
DISP1	1069	0.237032	0.270234	Yes
TSPAN4	1093	0.23522	0.281691	Yes
PHLDA3	1187	0.229658	0.290037	Yes
HLA-DRA	1239	0.225409	0.299851	Yes
PPM1M	1506	0.208567	0.300126	Yes
RGL1	1583	0.203662	0.307788	Yes
HP	1794	0.190645	0.309373	Yes
SELPLG	1801	0.190369	0.319153	Yes
PARP10	1868	0.186384	0.326309	Yes
AMY2B	1897	0.184489	0.334894	Yes
NR1H2	1899	0.184464	0.344564	Yes
TMC5	1916	0.183632	0.353586	Yes
HEMK1	1937	0.182524	0.36239	Yes
AQP1	1946	0.181983	0.371648	Yes
KLHL2	2002	0.179344	0.378875	Yes
CFLAR	2166	0.171574	0.381348	Yes
ACADS	2254	0.167471	0.386663	Yes
NME3	2300	0.165784	0.393579	Yes
GGTA1P	2534	0.157176	0.392476	Yes
FAM122A	2656	0.151951	0.395606	Yes
ARHGAP6	2714	0.149759	0.401196	Yes
ACACB	2799	0.146732	0.40554	Yes
IRF3	2855	0.144841	0.410951	Yes
ENG	2886	0.143637	0.417305	Yes
TBC1D8B	3111	0.135439	0.41542	Yes
NEIL2	3126	0.134762	0.421951	Yes
GSDMD	3160	0.133501	0.427651	Yes
SIDT2	3216	0.131606	0.432365	Yes
ITGAL	3300	0.128347	0.435781	Yes
LAMP5	3323	0.127697	0.441618	Yes
SLC25A37	3382	0.125274	0.445879	Yes
SASH3	3421	0.124176	0.450886	Yes
